# Supplementary material for: No lukewarm diatom communities—the response of freshwater benthic diatoms to phosphorus in streams as basis for a new phosphorus diatom index (PDISE)
Source: Environ Monit Assess. 2023 Jun 6;195(7):807. doi: 10.1007/s10661-023-11378-4 (PMC10244268; doi:10.1007/s10661-023-11378-4)
Supplement: Supplementary file 4 — Details of the stream characteristics of the 820 study sites. Stream type classification according to the official water management administration system (Havs- och vattenmyndigheten 2017). Calculation of median, interquartile ranges and ranges for the chemical variables included.(XLSX 183 kb) [file 10661_2023_11378_MOESM3_ESM.xlsx]

## Sheet: Sheet1
MD-MVM ID diatom smapling site	Name of sampling station	Altitude (m)	% agriculture in catchment	% urban use in catchment	Year of diatom sampling	pH (median)	absorbance (AbsF420) (mean)	NO3-N (µg/l) (mean)	NH4-N (µg/l N) (mean)	Tot-P (µg/l P) (mean)	PO4-P (µg/l P) (mean)	Stream type (Havs- och vattenmyndigheten 2017)	Monitoring program	Project	IPS	TDI	%PT	ACID	Shannon diversity index	Nr of taxa	EU ID	Station coordinates N/X	Station coordinates E/Y	Site coordinates N/X	Site coordinates E/Y	Coordinate system
24	Motala Ström Norrköping	21.84	9.4726	3.01276	2010	7.475	0.0748333	341.25	23.0833	31.5833	12.5833	1SM	NMÖ	Flodmynningar	9.5	83.1	8.2	7.4	4.4	64	SE649673-151838	6495264	565175	6495404	565236	SWEREF 99 TM
30	Forsmarksån Johannisfors	3.88373	4.2786	1.83181	2006	7.415	0.234	202.083	28.1667	20	6.41667	1MF	NMÖ	Flodmynningar	16.5	52.5	7	9.2	3.8	42	SE669500-163246	6694843	676810	6694788	676909	SWEREF 99 TM
36	Töre älv Infl.Bölträsket	12.3572	0.152211	1.2961	2010	6.445	0.29425	31.4167	14.75	26.5833	9.25	2MM	Forskningsdata	Kiselalgsprovtagning i stora vattendrag	18.8	25.6	1.7	6.3	3.8	56	SE733222-181059	7334144	846887	7334144	846887	SWEREF 99 TM
42	Smedjeån V. Mellby	4.72597	35.5743	4.91491	2017	6.825	0.3805	2740	53.25	65.9583	20.3333	1MF	SRK	Lagan	14.6	61.8	10.2	8.9	3.1	45	SE626827-132577	6264640	375381	6264660	375381	SWEREF 99 TM
50	Sangisälven	0.702681	1.07806	1.37963	2010	6.5	0.231833	47.8333	52.3333	36.25	15.6667	2SF	NMÖ	Flodmynningar	19.2	24.8	0.2	6.6	2.6	39	SE732895-185055	7331389	886882	7331389	886882	SWEREF 99 TM
164	Sävjaån Ingvasta	21.4526	2.65886	2.47964	2017	7.345	0.339917	354.083	27.5833	56.2	18.5	1MM	NMÖ	Vattendrag trendstationer	19.7	27.2	1	9.3	0.6	21	SE665649-161397	6656120	658796	6656110	658797	SWEREF 99 TM
170	Ljusnan Funäsdalen	610.004	0.226519	0.573552	2017	7.335	0.0401667	47.875	23.4583	2.18333	0.5	3MM	NMÖ	Vattendrag trendstationer	19.6	22.8	0	7.5	2.9	38	SE694231-133350	6938340	374935	6938340	374935	SWEREF 99 TM
172	Svedån Sved	194.185	2.60411	3.81093	2017	6.985	0.153417	62.5417	9.125	8.68333	1.04167	1LM	NMÖ	Vattendrag trendstationer	18.5	27.1	1.2	6	3.5	42	SE643455-140114	6431712	448738	6431687	448717	SWEREF 99 TM
173	Tolångaån Tolånga	58.34	62.7823	3.98087	2017	7.94	0.0964167	3746.67	36.5833	67.4417	38.1667	1MM	NMÖ	Vattendrag trendstationer	15.1	84.1	4.2	8.6	2.7	23	SE617027-137477	6167274	425495	6167296	425500	SWEREF 99 TM
174	Klingavälsån Vomb	23.5683	37.2602	4.44349	2017	7.81	0.079	924.76	48.12	60.6	21.48	1MF	KÖ	Lunds kommun	10.4	93.2	55.2	8.1	2.8	27	SE617263-135608	6169416	406789	6169444	406779	SWEREF 99 TM
176	Lommabäcken Nedre	154.658	0	0	2017	4.56	0.2652	6.73333	16.5	14.5667	1.13333	1LM	NMÖ	Vattendrag trendstationer	20	1.4	0	0.9	2.7	18	SE650920-143244	6506696	479126	6506696	479126	SWEREF 99 TM
177	Abiskojokk Röda Bron	380.502	0	0.0110468	2014	7.275	0.0121667	46.25	2.20833	3.78333	1.125	3MM	NMÖ	Vattendrag trendstationer	19.9	25.5	0	8.7	1.2	21	SE758793-162214	7587333	655172	7587383	655166	SWEREF 99 TM
178	Pipbäcken Nedre	87.056	0	1.19145	2017	5	0.25375	66.1875	13.4688	9.13125	0.90625	1SM	NMÖ	Vattendrag trendstationer	20	0.3	0	1.2	2	13	SE633070-131710	6326928	365982	6326944	365972	SWEREF 99 TM
181	Laxtjärnsbäcken	440.554	0	0.00843257	2017	6.88	0.07725	20.8125	4.1875	2.3875	0.5	3LB	NMÖ	Vattendrag trendstationer	19.7	16.4	0	5.5	4.1	39	SE730224-165025	7302110	686975	7302110	686975	SWEREF 99 TM
182	Höjdabäcken	445.262	0	0	2017	6.245	0.178857	8.5	5.85714	4.02143	0.5	3LB	NMÖ	Vattendrag trendstationer	19.9	8.5	0	3.5	3.5	35	SE710354-155465	7102266	593943	7102312	593948	SWEREF 99 TM
183	Muddusälven	170.881	0	0.0801351	2015	6.98	0.107417	40.5417	30.5	5.08333	1.83333	2MM	NMÖ	Vattendrag trendstationer	19.5	14	0	5.1	3.5	32	SE741419-169012	7414538	725389	7414550	725379	SWEREF 99 TM
186	Kukkasjärvi	66.6578	0.254206	1.14741	2017	6.375	0.276917	22.875	11.625	25.1417	6.75	2MM	NMÖ	Vattendrag trendstationer	16.5	42.8	1.2	5	3.8	47	SE735526-183905	7357546	875045	7357363	875220	SWEREF 99 TM
187	Övre Lansjärv	86.2	0.0637029	0.905055	2011	6.73	0.182917	50.0833	18.5833	25.3333	8.58333	2S-	NMÖ	Vattendrag trendstationer	16.4	49.3	3.6	7.1	4.9	63	SE740810-178405	7409665	819373	7409665	819373	SWEREF 99 TM
188	Killingi	484.38	0	0.0357603	2011	6.775	0.0388333	31.3333	7.29167	9.91667	4.08333	3SM	NMÖ	Vattendrag trendstationer	17.8	35.9	1.2	7.8	4.3	63	SE749870-169055	7499027	724722	7499027	724722	SWEREF 99 TM
189	Ålbergaån, Kila	16.599	1.61184	2.71868	2011	6.615	0.197	69.5833	41.4167	28.1667	8.75	1MM	SRK	Nyköpingsåarnas vattenvårdsförbund	16.9	40.6	4.6	5.9	4.7	59	SE651375-154304	6512573	589620	6512578	589536	SWEREF 99 TM
192	Lill-Fämtan	461.054	0	0	2017	5.065	0.238687	7.25	6.8125	5.68125	0.53125	3LB	NMÖ	Vattendrag trendstationer	20	1.1	0	1.2	1.5	15	SE675032-135400	6746724	397801	6746724	397801	SWEREF 99 TM
193	Svartberget, C7	236.978	0	0.836587	2017	4.975	0.603417	6.125	11.1667	19	9.58333	2LM	NMÖ	Vattendrag trendstationer	20	0.3	0	1.1	2	14	SE713297-169256	7133714	731429	7133718	731427	SWEREF 99 TM
194	Stormyrbäcken	414.234	0	0.14636	2017	6.485	0.172437	13.25	30.4375	7.1	0.78125	3LM	NMÖ	Vattendrag trendstationer	19.9	7.9	0	3	3.5	39	SE690530-152405	6903726	565845	6903735	565923	SWEREF 99 TM
196	Norrhultsbäcken	203.579	2.51783	3.66685	2017	5.92	0.158583	240.667	20.8333	9.94167	0.875	1L-	NMÖ	Vattendrag trendstationer	19.6	18.7	1.5	5.9	3.1	42	SE633316-146198	6331097	510749	6331092	510750	SWEREF 99 TM
197	Bjurbäcken	152.432	0.289369	1.55837	2017	6.26	0.497059	35.6471	15.3529	18.2706	2.94118	2LM	NMÖ	Vattendrag trendstationer	19.6	22.1	0	6.3	2.8	26	SE718265-171875	7183432	756984	7183444	756987	SWEREF 99 TM
198	Alep Uttjajåkkå	394.774	0	0.0406509	2017	6.84	0.0870833	8.54167	6.45833	7.3	0.666667	3MM	NMÖ	Vattendrag trendstationer	19.3	18.1	0	5.1	3.9	41	SE739283-163835	7392516	673913	7392468	673842	SWEREF 99 TM
199	Dammån	218.742	0.546775	2.23066	2017	5.64	0.2085	25.4583	10.2083	8.49167	0.541667	1LM	NMÖ	Vattendrag trendstationer	19.7	11.7	0	4	3.9	27	SE632137-147160	6319426	520504	6319447	520479	SWEREF 99 TM
200	Viskansbäcken	71.8247	0.183242	1.47267	2015	7.385	0.072125	34.875	5.28125	7.20625	1.78125	2LB	NMÖ	Vattendrag trendstationer	19.2	29.4	0	9.9	1.5	21	SE692688-153260	6925403	574122	6925403	574122	SWEREF 99 TM
201	Kärmsjöbäcken	231.159	0	1.86786	2017	6.63	0.1585	16.75	8.54167	5.75	0.875	3LM	NMÖ	Vattendrag trendstationer	19.8	18.6	0	5.7	3.6	37	SE708485-154920	7083514	588732	7083941	587919	SWEREF 99 TM
202	Kvarnån	152.167	0.0959098	1.61812	2017	7.45	0.0727333	37.4	8.06667	5.80667	1.13333	2LB	NMÖ	Vattendrag trendstationer	18.4	26.4	0.5	7.9	2.5	31	SE703626-153615	7034780	576300	7034772	576243	SWEREF 99 TM
203	Lindåsabäcken	169.432	1.02334	3.42998	2017	6.97	0.198167	119.917	14.3333	8.45833	0.5	1LM	NMÖ	Vattendrag trendstationer	19.5	17	0	5.7	3	29	SE639719-133565	6393594	383732	6393656	383592	SWEREF 99 TM
204	Bergmyrbäcken	439.725	0	0.904431	2017	6.895	0.0986667	12.4167	2.125	2.6	0.5	3LM	NMÖ	Vattendrag trendstationer	19.6	16.9	0	3.7	3.1	27	SE728070-165120	7280589	688201	7280662	688247	SWEREF 99 TM
205	Viepsajåkkå	489.526	0	0.0205462	2017	7.015	0.0308333	32	6.04167	2.10833	0.5	3LM	NMÖ	Vattendrag trendstationer	19.5	18.5	0	5.6	4.7	58	SE737675-158280	7375724	618591	7375748	618539	SWEREF 99 TM
206	Akkarjåkkå	502.761	0	0	2017	6.975	0.0310833	19	3.70833	6.20833	2.16667	3LB	NMÖ	Vattendrag trendstationer	18.4	31.2	1	5.8	4.2	45	SE753460-165285	7534424	686567	7534424	686567	SWEREF 99 TM
207	Björnbackån	171.683	0.0384948	2.28285	2015	6.125	0.386083	11.9583	7.25	8.25833	1.79167	2LM	NMÖ	Vattendrag trendstationer	19.9	15.3	0	3.2	3.4	38	SE673809-153401	6736711	577868	6737343	577385	SWEREF 99 TM
208	Fiskonbäcken, v.vid mynn	562.303	0	0.00010194	2017	6.77	0.0563333	19.8889	4.16667	3.28333	0.5	3LB	NMÖ	Vattendrag trendstationer	19.8	19.6	0.2	5.6	3.2	34	SE720990-147270	7207536	510680	7207654	510724	SWEREF 99 TM
209	Gärebäcken	167.528	0	2.84502	2006	6.53	0.267667	144	101.667	23.8333	11.6667	1LM	NMÖ	Vattendrag trendstationer	19.8	10.8	0	4.4	3.2	37	SE647707-141033	6474318	457414	6474271	457448	SWEREF 99 TM
210	Kitkiöjoki	229.132	0.0462208	0.846764	2017	6.635	0.1715	13.4583	13.1667	19.3667	8.16667	3MM	NMÖ	Vattendrag trendstationer	18	27.4	1	5.1	3.2	42	SE753778-181417	7539708	847800	7539728	847744	SWEREF 99 TM
211	Mattjåkkbäcken	270.212	0.0474492	0.965173	2017	6.48	0.134333	34.8333	79	6.75833	0.5	3MB	NMÖ	Vattendrag trendstationer	19.9	17	0	6.6	2.3	21	SE723232-161455	7231757	652183	7231757	652183	SWEREF 99 TM
212	Skansnäsån	488.206	0.0310294	0.613307	2017	6.77	0.0656667	17.2917	6.95833	3.63333	0.5	3MM	NMÖ	Vattendrag trendstationer	19.7	23.8	0	6.6	3.8	45	SE724097-151160	7239088	549165	7239088	549165	SWEREF 99 TM
213	Hökvattsån	366.891	0.465046	1.30207	2017	7.1	0.0624545	13.4091	14.2727	3.48182	0.5	3MM	NMÖ	Vattendrag trendstationer	19.4	22.1	0	7.3	3.3	35	SE708380-145455	7081270	494139	7081270	494139	SWEREF 99 TM
214	Bjurforsbäcken	108.532	1.07213	2.64966	2017	6.7	0.319	80.5	36.5	21.55	6.45833	2LM	NMÖ	Vattendrag trendstationer	19.7	24.3	0	7.3	1.6	37	SE666881-151821	6667267	562922	6667526	562999	SWEREF 99 TM
215	Loån	6.63259	3.74506	2.26319	2017	7.29	0.163	188.417	52.8333	25.7417	7.08333	1LM	NMÖ	Vattendrag trendstationer	16.1	56	4	9	4.3	57	SE660713-165636	6607290	701773	6607290	701773	SWEREF 99 TM
216	Vretaån	33.2251	1.85799	3.55937	2017	6.925	0.252667	286	64.2917	45.325	8.91667	1LM	NMÖ	Vattendrag trendstationer	16.6	37.6	9.2	6.6	4.2	49	SE651360-153835	6512366	584934	6512514	584904	SWEREF 99 TM
217	Bulsjöån	165.745	5.38909	3.18479	2017	7.25	0.0666667	56.8333	28.0833	9.4	0.5	1MM	NMÖ	Vattendrag trendstationer	18	32.8	1	9.1	2.5	28	SE641475-147365	6412786	521446	6416455	522471	SWEREF 99 TM
218	Virån	24.6953	3.9442	2.84379	2017	6.855	0.13875	96.3333	15.8333	10.8333	0.5	1MM	NMÖ	Vattendrag trendstationer	18	29.4	4.5	7.4	3	45	SE635805-154005	6356900	588490	6356916	588480	SWEREF 99 TM
219	Silverån	127.333	2.74118	3.61748	2017	6.87	0.115583	66.2083	14.4167	7	0.5	1MM	NMÖ	Vattendrag trendstationer	19.3	23.4	0	7.4	1.9	24	SE639020-148650	6388400	534582	6387984	535199	SWEREF 99 TM
220	Helgaboån	213.933	4.67207	3.11976	2017	6.445	0.286833	132.333	8.33333	9.68333	0.833333	1LB	NMÖ	Vattendrag trendstationer	19.6	19.6	0	5.9	3.2	39	SE640085-138148	6397796	429490	6397776	429319	SWEREF 99 TM
221	Vapstälven	415.355	0.00432446	0.0796166	2017	7.265	0.00908333	5.75	3.54167	1.075	0.5	3MM	NMÖ	Vattendrag trendstationer	19.6	21.6	0	5.7	3	33	SE726075-144043	7257948	477777	7257948	477777	SWEREF 99 TM
222	Lekarån	608.069	0	0.100564	2015	6.675	0.0156667	36.8333	2.95833	1.79167	1.83333	3LB	NMÖ	Vattendrag trendstationer	19.9	36.3	0	7	1.8	18	SE699780-139553	6994574	436233	6994573	436233	SWEREF 99 TM
223	Oradbäcken Ö.Kärtmyrås	390.683	0	0.607424	2015	6.63	0.269917	4.125	4.75	8.80833	3.20833	3LM	NMÖ	Vattendrag trendstationer	19.6	14.8	0	3	4.1	38	SE678609-137505	6782743	419317	6782743	419317	SWEREF 99 TM
224	Kolarebäcken	270.151	4.16754	3.10428	2017	6.955	0.267167	109.25	18.8333	15.75	0.666667	1LM	NMÖ	Vattendrag trendstationer	18.1	30	1	7.1	3.3	45	SE641953-137406	6416377	421852	6416377	421852	SWEREF 99 TM
525	Motalaström Motala	90.1904	11.1659	3.00287	2018	7.65	0.004125	469.167	9.08333	5.16667	1	1SM	SRK	Motala ström	17.2	39.4	1.7	9.3	2.9	40	SE649035-145565	6488104	502531	6488104	502531	SWEREF 99 TM
526	Mjölnaån Utl. Vättern	91.7053	38.4294	3.13958	2007	8.1	0.101333	1433.08	101.167	39.3333	6	1MF	RMÖ	Östergötlands län	14.3	58.8	3	7.9	4.5	52	SE647917-144480	6476750	491841	6476760	491841	SWEREF 99 TM
582	Dalbergsån Dalbergså	46.0599	33.1085	2.98667	2018	7.15	0.19	922.833	39.6667	70.6667	25.6667	1MF	SRK	Dalbergså och Holmsån	11.2	77.9	36.2	9	4.7	60	SE650164-131327	6497708	360118	6497708	360118	SWEREF 99 TM
583	Upperudsälv. Köpmannebro	44.45	2.93284	2.18783	2017	7.06	0.0506667	234.833	16.5833	8.12778	2.33333	1SF	SRK	Upperudsälven	19.2	25.4	0.5	8.4	2.6	47	SE652205-130917	6518055	355776	6518056	355811	SWEREF 99 TM
587	Norsälven, Norsbron	44.39	5.59191	2.34722	2017	6.705	0.119083	268.444	8.91667	12.1556	2	1SF	SRK	Norra Vänern	17.6	38.2	5.3	7.5	4.4	70	SE658981-135385	6586310	399589	6586314	399609	SWEREF 99 TM
596	Klarälven Almar	45.21	1.97757	1.83512	2017	6.67	0.133667	53.75	15.25	8.38333	2	1SF	SRK	Klarälven	19	24.6	1.4	7.1	3.4	62	SE659439-136626	6591038	411956	6591028	411881	SWEREF 99 TM
599	Ölman Hult	59.6523	17.3995	2.34683	2017	6.77	0.35025	360.917	38.4167	63.2833	28.3333	1MM	SRK	Norra Vänern	12.4	76.5	31.4	6.7	4.8	63	SE658834-139524	6585343	440992	6585438	440960	SWEREF 99 TM
715	Fyrisån Flottsund	0.8	22.2134	4.35692	2017	7.54	0.144917	1708.58	78.5833	51.2667	15.1667	1SF	SRK	Fyrisån	15.2	74	1.8	8.9	1.7	31	SE663116-160415	6630730	649407	6630678	649288	SWEREF 99 TM
716	Fyrisån Klastorp	5.97367	22.2936	3.48416	2017	7.58	0.163417	861.75	59.4167	38.8083	14	1SF	SRK	Fyrisån	13.1	75.5	8	9.4	3.9	74	SE664214-159929	6641596	644296	6641596	644296	SWEREF 99 TM
717	Sävjaån Kuggebro	1.81	21.8346	3.54998	2017	7.465	0.143083	1154.08	38.1667	52.975	19	1MF	SRK	Fyrisån	13.9	67.9	5.2	6.8	4	69	SE663617-160579	6635707	650866	6635688	650911	SWEREF 99 TM
729	Örsundaån Örsundsbro	1.37393	32.4022	3.19468	2017	7.395	0.185917	796.917	70	123.725	60.8333	1MF	RMÖ	Uppsala län	11.5	87.3	39.1	8.3	3.8	40	SE662506-158465	6624344	629868	6624388	629788	SWEREF 99 TM
738	Märstaån utlopp	2.55392	21.6814	19.7727	2017	7.46	0.0795833	586.75	42.5833	68.65	29.5833	1LM	RMÖ	Stockholms län, trendvattendrag	13.5	78.6	10.9	8.1	2.6	24	SE661127-161399	6610915	659366	6610860	659362	SWEREF 99 TM
739	Vindbron	0.81	22.352	4.49332	2017	7.575	0.146417	2455.83	91.75	50.1167	16	1SF	SRK	Fyrisån	13.1	87.2	6.8	8.1	3.7	42	SE663614-160410	6635656	649177	6635656	649177	SWEREF 99 TM
740	Lena Kyrka	15.7	25.7756	3.60015	2017	7.63	0.132167	750.833	37.25	44.9917	16.4167	1MF	SRK	Fyrisån	13.7	71.5	4	9	4.1	48	SE665622-160668	6655761	651512	6655761	651512	SWEREF 99 TM
742	Jumkilsån, Broby	10.8371	22.7439	2.72711	2014	7.605	0.245917	1003.33	32.3333	55.7	29.4167	1MF	RMÖ	Uppsala län	12.7	86.3	17.1	8.8	4.5	66	SE664340-159728	6642831	642271	6642822	642321	SWEREF 99 TM
744	Vattholma N. Bron	22.9803	7.95711	3.0612	2017	7.35	0.186333	329.5	37.5833	25.8917	4	1MF	SRK	Fyrisån	18.7	30.8	3	8.9	1.4	31	SE665720-160738	6656749	652199	6656749	652199	SWEREF 99 TM
751	Jumkilsån Kallön	66.9986	0	1.68409	2017	6.09	0.528091	52.6364	13.8636	19.2364	2.36364	1MM	SRK	Fyrisån	19.2	25.3	2	6.9	2.6	43		6654761	622830	6654762	622830	SWEREF 99 TM
880	Forsån Forsbron	25.504	26.0322	3.4467	2016	7.7	0.0586667	207.833	59.9167	48.1	22.6833	1MF	SRK	Eskilstunaån	11.5	93.9	27.3	7.6	3.9	43	SE656030-150770	6558676	553664	6558702	553659	SWEREF 99 TM
884	Närkes Svartå Örebro O 2	26.8194	16.4646	3.94957	2016	7.35	0.225	1210.83	289.755	45.85	13.775	1SM	SRK	Eskilstunaån	10.6	79.3	44.2	8.4	3.2	44	SE657319-146891	6571014	514867	6571088	514806	SWEREF 99 TM
925	Pinnarpsbäcken	126.636	5.73266	3.2573	2014	7.29	0.113	331.5	7.75	11.95	2.75	1LM	RMÖ	Östergötlands län	17.6	32.3	2.9	7.8	3.4	42	SE642715-148260	6425287	530244	6425287	530244	SWEREF 99 TM
926	Djupån	77.1052	0	1.76741	2017	6.26	0.29225	71.25	20.75	34.95	2	1LM	RMÖ	Kiselalger i rinnande vatten, Östergötland	19.4	23	0.7	5.6	3.8	47	SE651180-151200	6510250	558617	6510230	558633	SWEREF 99 TM
928	Börrumsbäcken	5.54739	12.2589	2.07991	2017	7.195	0.3115	1539	28.75	90.55	31.75	1LM	RMÖ	Kiselalger i rinnande vatten, Östergötland	11.8	78.6	35.1	8.4	4.6	53	SE646965-154810	6468551	595208	6468456	595049	SWEREF 99 TM
944	Navarån	214.159	0.0254786	1.32132	2012	6.985	0.0435333	23	3.66667	3.66667	1.08333	3LB	RMÖ	Västernorrlands län	19.2	23.8	1.2	7.2	2.6	37	SE694466-154745	6943361	588744	6943365	588746	SWEREF 99 TM
945	Ulvsjöån	253.845	0.067822	1.41805	2012	6.995	0.1715	84.8333	5.16667	10.3333	3.16667	3LM	RMÖ	Västernorrlands län	18.3	24	0	7.9	2.4	23	SE690197-154176	6900618	583588	6900613	583616	SWEREF 99 TM
947	Viksbäcken	52.8307	0	0.00212784	2012	6.25	0.136333	28.6667	5.33333	3	2.33333	2LB	RMÖ	Västernorrlands län	19.9	4	0	3.1	3.5	27	SE699970-163455	6999471	675122	6999802	675013	SWEREF 99 TM
949	Malmån	208.456	0.0174161	1.09063	2012	5.845	0.4195	30.6667	11.8333	12.5	3.33333	3LM	RMÖ	Västernorrlands län	19.8	14.2	0	3.2	3.4	33	SE699100-156210	6989866	602808	6989909	602787	SWEREF 99 TM
950	Kläppsjöbäcken	214.491	0.269486	1.49245	2012	6.435	0.250667	22.6667	7.16667	11	3	3LM	RMÖ	Västernorrlands län	19.4	13.5	0.5	4.6	4.5	53	SE706580-156068	7064618	600448	7064598	600663	SWEREF 99 TM
967	Linån	83.8203	2.6707	2.2729	2012	7.155	0.171	201.667	9.83333	18.5	6.33333	2LM	RMÖ	Västernorrlands län	17.7	32.9	1	7.4	2.8	46	SE690765-155906	6906511	600811	6906510	600786	SWEREF 99 TM
986	Kagghamraån	5.27831	11.9176	7.42677	2006	7.365	0.146667	599.75	70.5833	70.1667	34.25	1LM	NMÖ	Vattendrag trendstationer	13.3	69.7	21.8	7.8	5.3	68	SE655640-161440	6556068	660440	6556068	660440	SWEREF 99 TM
988	Björkeredsbäcken	56.3565	2.07539	4.10005	2017	5.575	0.498167	189.583	24.5	15.4583	1.625	1MM	NMÖ	Vattendrag trendstationer	19.7	4.9	0.2	2.8	4	39	SE626878-134788	6265410	397471	6265434	397489	SWEREF 99 TM
989	Färgeån	72.6246	0.503402	3.14072	2017	5.225	0.62	180.417	31.7917	17.4917	1.625	1LM	NMÖ	Vattendrag trendstationer	19.9	0.5	0	1	2.7	20	SE631625-133602	6312710	385060	6312674	384439	SWEREF 99 TM
991	Trösälven	149.736	0.2088	2.32508	2015	7	0.115	49	10.7917	4.23333	1.83333	1LM	NMÖ	Vattendrag trendstationer	19.5	16.4	0	6.2	2.8	31	SE659670-142700	6594083	472633	6594360	472534	SWEREF 99 TM
992	Semlan	339.596	0.0156467	1.24306	2006	7.425	0.0753333	33.5833	9.33333	5.33333	2.41667	3MM	NMÖ	Vattendrag trendstationer	18.8	25.6	0.2	8.7	2.5	28	SE702632-139407	7023059	434416	7022972	434459	SWEREF 99 TM
995	Skärån, Skäralid	45.8901	8.61756	3.14829	2015	7.545	0.241	899.25	26.7083	58.4833	25.0833	1LM	NMÖ	Vattendrag trendstationer	17.1	52.6	2.2	7.5	3.4	36	SE621495-134055	6211528	390776	6211481	390751	SWEREF 99 TM
996	Häradsbäcken	199.363	11.5512	3.6361	2017	7.15	0.153	578.917	68.25	27.8833	1	1LM	NMÖ	Vattendrag trendstationer	19	22.6	1	6.9	2	24	SE642969-145547	6427502	503097	6427502	503097	SWEREF 99 TM
997	Hångelån	296.003	0	1.27704	2011	6.655	0.174167	36.75	7.16667	6.16667	3.5	3LM	RMÖ	Gävleborgs län	19.9	13.4	0	5.3	4	39	SE689815-150920	6896394	551090	6896394	551090	SWEREF 99 TM
1000	Acktjärnsbäcken	432.152	0	0.608336	2007	6.4	0.253091	9.81818	5.36364	8.63636	6.09091	3LM	RMÖ	Dalarnas län	19.2	16.8	3.1	3.3	4.2	39		6782684	417849	6782723	417861	SWEREF 99 TM
1026	Täljeån Almbro	28.043	43.4675	8.02214	2016	7.95	0.127833	4150	152.7	42.6	6.96667	1MM	SRK	Eskilstunaån	15	74.3	1.9	8.8	1.2	25	SE656399-146810	6561887	514108	6561857	514083	SWEREF 99 TM
1027	Hammarsån, vid Hammar	23.502	42.5571	3.68307	2016	7.7	0.136667	1631.17	167.217	57.55	10.5167	1LM	SRK	Eskilstunaån	14.4	72.4	4.3	9.5	2.3	37	SE655975-147575	6557762	521795	6557742	521806	SWEREF 99 TM
1033	Täljeån Stenebäcken	37.2093	46.2655	9.91752	2016	7.4	0.362			184.8		1LM	RMÖ	Örebro län, Ytvattenförekomster	15.5	70.8	0	4.5	0.7	10	SE656117-146028	6558984	506306	6558987	506334	SWEREF 99 TM
1034	Täljeån Täby	39.2558	54.0578	5.08493	2011	7.43	0.191667	1660	66.3333	89	58.6667	1MF	RMÖ	Örebro län	13	76.4	16.5	9.2	4.1	60	SE656435-145780	6562192	503768	6562172	503796	SWEREF 99 TM
1044	Skärån, Tostarp	78.9526	4.08842	3.27638	2018	6.295	0.0841667	985.083	24.0833	15.4417	1.72727	1LM	RMÖ	Skåne län	19.4	18.8	0	5.3	3.7	37	SE621576-133939	6212324	389607	6212324	389607	SWEREF 99 TM
1045	Bordsjöbäcken	234.603	9.55576	2.85441	2018	7.045	0.146	408.667	43.5	15.0833	2	1LM	RMÖ	Jönköpings län	19.5	19	0.2	6.3	3.1	32	SE640768-145443	6405490	502319	6405490	502319	SWEREF 99 TM
1053	Lillån (Oskarsström)	62.2789	3.97334	3.03647	2006	6.365	0.236083	495.167	25.5	9.83333	5.08333	1LM	NMÖ	Vattendrag trendstationer	19.4	15.5	0	4.6	3.5	31		6303318	376905	6303318	376905	SWEREF 99 TM
1056	Rosån	5.05603	4.06546	1.70889	2018	6.445	0.341438	72.3438	47.1562	31.225	7.5625	2MM	RMÖ	Norrbottens län	19.6	21.8	0.2	6.2	3.5	41	SE727209-177281	7273541	809888	7273541	809888	SWEREF 99 TM
1057	Altersundet/Persöfjärd	0.680348	13.8264	3.97896	2018	6.275	0.275687	37.8438	84.375	66.1562	11.6875	2LF	RMÖ	Norrbottens län	18.4	16.7	2.2	4.6	4.7	48	SE730891-179169	7310596	828291	7310596	828291	SWEREF 99 TM
1058	Mölarpsån	213.689	8.37955	2.82123	2018	6.895	0.236333	470.667	48.0833	13.3833	1.75	1LM	RMÖ	Jönköpings län	19.8	19.4	0	6.5	2.2	23	SE640390-143967	6401537	487612	6401537	487612	SWEREF 99 TM
1059	Lagan, uppstr. Vaggeryd	198.022	4.82159	3.90078	2018	6.93	0.128667	68	14.75	11.7	1.75	1MM	RMÖ	Jönköpings län	18.1	32.9	2.2	6.6	4.5	66	SE637670-140228	6373907	450535	6373907	450535	SWEREF 99 TM
1158	Nynäs	0.25	6.62771	2.50059	2018	7	0.155333	156	33.3333	113.683	36.5	1LM	SRK	Nyköpingsåarnas vattenvårdsförbund	10.5	67.9	19	7.2	4.5	60	SE652129-159016	6520667	636632	6520677	636632	SWEREF 99 TM
1167	Bokvarnsån	36.58	4.4296	2.42348	2017	7.04	0.0631667	16.5	21.3333	16.25	2.75	1MM	VER	Södermanlands län	13.2	72.4	20.8	8.3	5.2	72		6534319	563215	6534321	563154	SWEREF 99 TM
1168	Bränn-Ekebybäcken	3.94755	23.9349	3.46826	2017	7.28	0.2835	854.5	34.5	57.25	23.3333	1LM	VER	Södermanlands län	13.3	61	7	7.8	3.5	33	SE650846-156702	6507563	613645	6507582	613655	SWEREF 99 TM
1169	Eksågsån	1.36079	18.753	3.60191	2018	7.295	0.198833	505	35.5	55.4667	18.6667	1MM	VER	Södermanlands län	13.3	82.9	8.5	7.2	2.9	32	SE658385-156015	6582852	605878	6582851	605877	SWEREF 99 TM
1171	Fimtaån	21.4234	35.3824	5.45069	2016	7.3	0.208167	891.333	227.667	171.667	20.05	1LM	SRK	Nyköpingsåarnas vattenvårdsförbund	11.2	79.3	10	7.1	4.3	55	SE654128-153790	6540090	584130	6541365	581974	SWEREF 99 TM
1172	Forsaån	21.67	14.8438	2.55676	2017	7.4	0.0851667	108.667	27.6667	47.1	8.15	1LF	SRK	Nyköpingsåarnas vattenvårdsförbund	10.9	57.5	45.3	5.5	4.1	52	SE654223-155394	6541193	600153	6541173	600173	SWEREF 99 TM
1173	Forssjöån	33.4	8.89692	3.05726	2009	7.49	0.116	35	28	30	3	1S-	RMÖ	Södermanlands län	14.9	79.3	4.8	8.5	3.4	50		6539303	565295	6539276	565288	SWEREF 99 TM
1178	Hedenlundaån	27.0368	8.98275	3.64541	2017	7.15	0.225	176.333	17.1667	50.0333	16.25	1LM	SRK	Nyköpingsåarnas vattenvårdsförbund	14.6	63.5	7.5	7.4	3.2	44	SE655247-154258	6551271	588654	6551272	588694	SWEREF 99 TM
1181	-	25.4287	14.9853	2.87569	2018	7.345	0.055	84.8333	10.5	15.2333	2.83333	1MF	VER	Södermanlands län	14.1	70.7	6.4	8.7	5	70	SE655438-156762	6553483	613701	6553483	613701	SWEREF 99 TM
1182	Husbyån	27.207	14.9965	2.88294	2018	7.22	0.0876667	150.667	18.4167	17.1833	3	1MF	VER	Södermanlands län	14.1	71.9	10.2	8.4	4.8	80	SE655763-156339	6556681	609433	6556681	609433	SWEREF 99 TM
1183	Kafjärdsgraven	2.94536	47.7041	5.85127	2016	7.335	0.0696667	1104	53.5	38.4833	15.5	1LF	VER	Södermanlands län	12.6	72.3	20.3	7.8	3.9	57		6590240	592661	6590234	592680	SWEREF 99 TM
1187	Norrström	22.45	20.2251	3.8307	2009	7.875	0.0485	1.5	7.5	37.5	3	1S-	RMÖ	Södermanlands län	13.5	78.2	13.9	7.8	5.3	73		6572622	577619	6572658	577562	SWEREF 99 TM
1188	Norrström	22.45	20.5878	3.81402	2009	7.82	0.0435	1.5	10.5	54.5	4.5	1S-	RMÖ	Södermanlands län	13.9	76.5	5.2	8.6	3.6	42		6573671	579205	6573730	579231	SWEREF 99 TM
1189	Nyköpingsån	28.58	9.16203	3.159	2009	7.28	0.1145	32	33.5	33	4	1S-	RMÖ	Södermanlands län	13.8	78.1	12.7	8.7	3.3	46	SE653851-152257	6537076	568861	6537081	568922	SWEREF 99 TM
1195	Infl v ålsätter fr Näsnaren	40.0243	16.9794	11.3612	2016	7.65	0.176667	511.667	456.833	142.333	64.5167	1LM	SRK	Nyköpingsåarnas vattenvårdsförbund	12.6	96.1	16.7	7.2	3.7	43	SE654521-151619	6543647	562433	6543696	562402	SWEREF 99 TM
1196	Skarendalån	20.9167	10.666	2.79423	2016	7.8	0.1955	705	174.667	72.8333	22.8	1LM	SRK	Nyköpingsåarnas vattenvårdsförbund	14.1	81.1	5.6	7.6	2.5	41	SE652484-154078	6523661	587187	6523632	587228	SWEREF 99 TM
1197	Skräddartorpsån	19.8	11.1621	3.10837	2009	7.91	0.0655	22.5	9	45.5	2.5	1SF	RMÖ	Södermanlands län	14.3	75.6	7.6	8.5	4.1	50		6529101	592330	6529184	592188	SWEREF 99 TM
1203	Utnorsån	21.6	6.74441	2.10033	2009	7.29	0.104	1	37	63.5	4.5	1LF	RMÖ	Södermanlands län	15.5	49.5	4.2	7.3	4.1	63		6542446	615384	6542476	615404	SWEREF 99 TM
1204	Vadstorpån	21.811	12.7444	2.68896	2016	7.7	0.166167	1093	53.8333	48.5	9.85	1LM	SRK	Nyköpingsåarnas vattenvårdsförbund	13.3	79.6	17.3	7.6	2.6	33	SE652322-154136	6522048	587767	6522019	587827	SWEREF 99 TM
1205	Vadstorpån	43.0292	4.52117	2.44555	2009	7.405	0.1175	2.5	27	38	8.5	1LM	RMÖ	Södermanlands län	14.5	63.7	1.7	8.1	4.2	50		6523922	576477	6523964	576416	SWEREF 99 TM
1208	Bålsjöån	17.7189	10.9703	2.86903	2017	6.98	0.367667	300.667	24.1667	32.5	9.5	1LM	VER	Södermanlands län	14.8	73.5	4.5	8.3	3.4	57	SE651312-154047	6511912	587059	6511912	587058	SWEREF 99 TM
1212	Vattendraget från Regnaren till Hunn, Hävla gård	48.6983	3.22118	2.11182	2017	6.895	0.0785	34.9167	28.8333	18.0667	2.66667	1MM	VER	Södermanlands län	15.2	70.9	3.3	9	1.9	33	SE653098-150286	6529322	549280	6529310	549280	SWEREF 99 TM
1217	Marsjöns utlopp	47.6411	20.0442	3.45903	2014	7.35	0.07025	237.667	361.667	52.9	12.8333	1LF	SRK	Nyköpingsåarnas vattenvårdsförbund	14.9	64.2	3.8	6.8	3.6	45	SE654153-150091	6539804	547194	6539834	547174	SWEREF 99 TM
1223	Skebokvarnsån	28.2388	7.07433	2.40626	2018	7	0.1824	674.2	67	54.6	18.2	1LM	VER	Södermanlands län	14.2	52.2	8.6	5.6	4.2	56	SE655491-154960	6553796	595682	6553795	595681	SWEREF 99 TM
1224	Åtorpsån	29.0263	3.86058	2.26541	2016	6.73	0.2785	110.333	62.1667	72.2167	26.1667	1LM	VER	Södermanlands län	15.9	45.3	3.2	6.1	5.3	87		6553022	582154	6553022	582154	SWEREF 99 TM
1226	Hedenlundaån	32.2983	5.04831	3.53821	2016	6.695	0.304667	139.5	54.1667	47.1333	15.5	1LM	VER	Södermanlands län	16.4	41.1	5.7	6.5	4.2	60	SE655395-154393	6552738	590076	6552772	590027	SWEREF 99 TM
1234	Utnorsån	22.4623	3.94677	1.65734	2017	6.46	0.412167	161.167	159.667	171.833	22.6667	1LM	VER	Södermanlands län	13.9	51.2	7.8	6.2	4.9	67	SE654038-156893	6539504	615180	6539504	615179	SWEREF 99 TM
1242	Svärtaån utlopp	3.13727	23.2265	3.25887	2017	7.15	0.1245	771.78	61.22	104.519	40.57	1MF	RMÖ	Södermanlands län, påväxtalger i vattendrag	9.2	90.1	61.6	8.7	3.5	44	SE651790-157390	6517092	620418	6517201	620473	SWEREF 99 TM
1247	Runnvikens utlopp	5.45	21.973	3.2816	2009	7.105	0.1325	124.2	69.8	120.4	44.2	1MF	RMÖ	Södermanlands län	13.2	72.5	7.4	7.4	3.9	46	SE652847-157579	6527450	622315	6527472	622272	SWEREF 99 TM
1250	Vedaån, Sätterstaån ost Bogsta	9.39519	20.8677	3.66162	2017	6.8	0.170167	303.667	41.3333	98.4833	34.5	1MM	RMÖ	Södermanlands län, påväxtalger i vattendrag	11.6	42.4	18.7	5.3	5	61	SE652905-157972	6528908	626095	6528908	626095	SWEREF 99 TM
1256	Storån vid Aspa	8.80503	18.7273	2.60549	2017	7.15	0.1595	154.667	34.3333	68.9167	24.8167	1LM	RMÖ	Södermanlands län, påväxtalger i vattendrag	10.1	84.7	57	8.5	4	61	SE653457-157450	6533764	620817	6533764	620817	SWEREF 99 TM
1259	Lindö kanal	14.2659	24.1492	2.34955	2008	7		580	56.6667	120.083	64	1LF	RMÖ	Södermanlands län	11.4	80.9	41.5	7.9	4	49	SE653205-157036	6531194	616709	6531178	616696	SWEREF 99 TM
1290	Vingån, Vingäng	163.747	0	1.25119	2016	5.31	0.3368	7.225	6.025	8.225	1.425	3LB	NMÖ	IKEU (Integrerad KalkningsEffektUppföljning)	20	1.4	0	0.8	1.8	12	SE673341-134207	6729678	386086	6729678	386086	SWEREF 99 TM
1294	Öjån, efter Västgöttjärn	249.904	0.194804	1.4306	2013	6.815	0.23775	43	25.5833	8.83333	2.66667	3LM	KEU	Värmlands län	19.7	19.8	0.2	5.3	3.2	37	SE670665-133975	6702906	384095	6702886	384085	SWEREF 99 TM
1297	Risån, Mobäck	168.088	0.118464	1.87601	2017	6.435	0.28275	15.75	16.8333	9.30833	2	3MM	KEU	Värmlands län	19.6	22	0	5.6	2.9	25	SE663715-132838	6633331	373500	6633312	373580	SWEREF 99 TM
1333	Oxundaån Rosendal	4.29872	20.0103	10.655	2017	7.885	0.0385	163	39.6667	54.95	24.3333	1MF	RMÖ	Stockholms län, trendvattendrag	13.7	86.3	19.6	7.9	3.7	33	SE660657-161572	6606238	661152	6606237	661152	SWEREF 99 TM
1344	Knivstaån, Gamla E4an	4.97918	18.1858	4.95117	2017	7.225	0.11225	3766.67	480.083	82.2833	34.3333	1MM	RMÖ	Uppsala län	13.6	65.7	16.3	8.3	4.2	45	SE661721-160977	6616852	655115	6616841	655020	SWEREF 99 TM
1349	Råckstaåns utl.	6.07294	11.2815	3.71654	2017	7.27	0.114167	568.167	27.6667	48.7	13	1MM	RMÖ	Södermanlands län, påväxtalger i vattendrag	14.3	47.2	17.6	5.1	4.8	53	SE657010-157800	6569323	623887	6569225	624018	SWEREF 99 TM
1353	Flättsjöbäcken	30.2075	15.8984	3.0668	2019	6.64	0.2455	1504.67	76.5	70.8333	16.3333	1LF	VER	Södermanlands län	13.9	43.2	15	5.8	4.5	65		6568168	601146	6568168	601146	SWEREF 99 TM
1357	Lännaån	21.0805	8.57218	2.92266	2017	6.895	0.1815	652.333	58.6667	72.2	23.8333	1MF	RMÖ	Södermanlands län, påväxtalger i vattendrag	15.2	66	3.9	6.6	3.5	44	SE657254-156708	6571620	612922	6571634	612948	SWEREF 99 TM
1655	Yl. Kihlankijoki	195.886	0	0.625369	2017	6.715	0.110062	2.90625	1.96875	12.9625	6.5	2LM	RMÖ	Norrbottens län	18.1	33.1	2.5	4.4	4.9	52	SE752250-182525	7524576	859077	7524576	859077	SWEREF 99 TM
1656	Rokån	217.662	0	1.51103	2017	5.715	0.38575	4.75	6.96875	15.0625	3.875	2MM	RMÖ	Norrbottens län	19.9	4.3	0	1.7	3.5	30	SE726035-174360	7258322	772476	7258322	772476	SWEREF 99 TM
1658	Utlopp Mustalantto	379.257	0	1.26856	2011	6.76	0.1325	187.5	2242.5	10.5	2	2L-	RMÖ	Norrbottens län	19.7	10.7	0.5	4.9	3.1	37		7490856	763044	7490856	763044	SWEREF 99 TM
1660	Hartijoki, Nilivaara	329.677	0	0.793503	2017	6.41	0.157	27.5	25.8571	12.9643	2.32143	3LM	RMÖ	Norrbottens län	17.8	30.1	1.5	6.3	4.3	55		7483698	772346	7483698	772346	SWEREF 99 TM
1670	Genevadsån, Tönnersa	3.11323	24.0453	3.90671	2008	6.98	0.2425	1819.58	68.75	34.4167	13.9167	1MF	RMÖ	Hallands län	15.2	49.1	14.1	5.7	5	66	SE627515-132620	6271512	375780	6271565	375695	SWEREF 99 TM
1686	Kolbäcksån Strömsholm	4.01681	3.25173	3.09556	2016	7.3	0.110667	251.417	41.8333	18.8333	3.75833	1SM	SRK	Kolbäcksån	15.2	68.5	6.2	8.6	3.3	54	SE660069-152632	6599275	571857	6599235	571838	SWEREF 99 TM
1690	Kolbäcksån Trångfors	48.4765	2.09758	2.95574	2016	7.3	0.115167	185.333	27.3333	13.6333	2.61667	1SM	SRK	Kolbäcksån	15.1	64.9	10.9	7.6	4.5	62	SE661219-152253	6610724	567929	6610635	568000	SWEREF 99 TM
1721	Fadabäcken	4.57248	17.8588	2.82438	2015	7.3	0.402167	113.6	11	74	30.24	1LM	SRK	Nyköpingsåarnas vattenvårdsförbund	14	68.2	15.6	6.7	3.4	42		6511770	606756	6511750	606756	SWEREF 99 TM
1844	Getåbäcken	8.09505	2.82613	3.56917	2007	7.135	0.325917	332.833	25.3333	31.25	17.25	1LM	RMÖ	Östergötlands län	15.2	29.4	9	6.3	4.9	77	SE650505-152842	6503701	575121	6503704	575117	SWEREF 99 TM
1869	Laxbäcken	203.338	0	1.61688	2016	5.17	0.365524	5.65	8.1	6.33	1.175	1LM	NMÖ	IKEU (Integrerad KalkningsEffektUppföljning)	19.9	4.1	0	2.4	2.5	24	SE663718-148037	6635190	525485	6635190	525485	SWEREF 99 TM
1870	Trollbäcken, mynningen	74.0354	1.51367	3.29029	2016	6.11	0.20145	428.5	14.3	14.19	3.36842	1L-	NMÖ	IKEU (Integrerad KalkningsEffektUppföljning)	19	19.2	1.9	4.5	4.4	46	SE624715-133405	6243632	383903	6243842	383991	SWEREF 99 TM
1872	Morån	119.389	0.865383	2.89005	2014	6.685	0.318833	62.3333	13.1667	10.9167	2.375	1LM	NMÖ	IKEU (Integrerad KalkningsEffektUppföljning)	19.9	20.3	0	6.9	1.5	16	SE634570-150290	6344115	551502	6344064	551452	SWEREF 99 TM
1873	Hörlingeån-Rökeå	60.722	5.22523	3.93285	2012	6.8	0.607667	395.167	38.5	46.4167	21.5833	1LM	NMÖ	IKEU (Integrerad KalkningsEffektUppföljning)	19	20.7	0.2	5.9	2.6	32	SE623562-136656	6232489	416528	6232489	416528	SWEREF 99 TM
1874	Lillån-Bosgårdsån	85.971	0.821672	2.87803	2016	5.26	0.444947	107.526	34	14.0105	1.47368	1LM	NMÖ	IKEU (Integrerad KalkningsEffektUppföljning)	20	1.7	0	1.3	2.2	16	SE631840-133310	6314824	382117	6314824	382117	SWEREF 99 TM
1876	Stråfulan	597.037	0	0.431983	2014	6.93	0.1345	11.2083	4.33333	3.71667	1.91667	3LM	NMÖ	IKEU (Integrerad KalkningsEffektUppföljning)	19.6	19.2	0	6.6	3.3	34	SE684875-133226	6844824	374860	6844921	374599	SWEREF 99 TM
1877	Härån (Storån)	216.391	0	1.72343	2016	6.67	0.2435	19.55	5.75	7.85	1.325	2LM	NMÖ	IKEU (Integrerad KalkningsEffektUppföljning)	19.6	23.4	0	7.1	2.2	33	SE684705-153450	6845631	577014	6845650	576983	SWEREF 99 TM
1878	Sörjabäcken (Lillån)	179.799	0	1.75139	2016	6.325	0.27275	12.025	6.45	6.485	1.25	2LM	NMÖ	IKEU (Integrerad KalkningsEffektUppföljning)	19.7	17.3	0.2	5	3.3	27	SE673815-153365	6736766	577507	6736766	577507	SWEREF 99 TM
1879	Hornsjöbäcken	192.53	0.0798645	1.9889	2016	6.95	0.0948333	36.5	3.66667	4.175	1.125	3LM	NMÖ	IKEU (Integrerad KalkningsEffektUppföljning)	19.1	21.4	0.7	6.2	3.4	45	SE697145-157980	6970545	620746	6970545	620746	SWEREF 99 TM
1880	Bastuån	474.239	0	0.0254343	2016	6.745	0.0654167	26.5833	2.58333	3.24167	1.125	3LM	NMÖ	IKEU (Integrerad KalkningsEffektUppföljning)	19.4	25.5	0	6	3.5	34	SE699972-140367	6996523	444226	6996523	444226	SWEREF 99 TM
1881	Lillån (Gnyltån)	139.667	7.2194	3.85054	2012	6.83	0.24375	263.167	14.75	14.1667	5.25	1LM	NMÖ	IKEU (Integrerad KalkningsEffektUppföljning)	19.8	19.9	0	6.2	1.7	19	SE636770-147525	6365778	523604	6365778	523604	SWEREF 99 TM
1882	Musån, Åsvedjan	177.404	2.61222	3.28911	2014	5.505	0.512944	93.6667	31.8333	15.3056	2	1LM	NMÖ	IKEU (Integrerad KalkningsEffektUppföljning)	20	1.2	0	1.6	3.2	24	SE637183-135330	6368460	401672	6368498	401622	SWEREF 99 TM
1883	Tangån, Tangådalsstugan	793.352	0	0.000354626	2014	6.055	0.0385	101.611	4.25	8.07778	5.11111	3LB	NMÖ	IKEU (Integrerad KalkningsEffektUppföljning)	19.5	22.9	0	4.6	2.3	13	SE682240-134235	6818616	385269	6818616	385269	SWEREF 99 TM
1884	Hovgårdsån Munkhättan	44.4079	3.83194	3.61476	2016	6.755	0.127	299.167	20	13.15	1.125	1LM	NMÖ	IKEU (Integrerad KalkningsEffektUppföljning)	19.7	20.9	1.4	6.2	2.4	25	SE630960-131620	6305831	365332	6305831	365332	SWEREF 99 TM
1885	Lillån G:a Järnvägsbron	55.0058	3.49394	3.74968	2016	6.745	0.1735	395.25	14.8333	9.90833	1.66667	1LM	NMÖ	IKEU (Integrerad KalkningsEffektUppföljning)	19.6	25	1.2	7	2.1	33	SE628975-133250	6286186	381855	6286206	381854	SWEREF 99 TM
1886	Blankan Ryerna	81.5137	1.31173	2.52168	2016	6.615	0.380792	97.5833	7.875	11.5583	1.25	1LM	NMÖ	IKEU (Integrerad KalkningsEffektUppföljning)	19.9	15.2	0	5.4	2.9	26	SE627432-134607	6270925	395597	6270925	395597	SWEREF 99 TM
1887	Hästgångsån Hästgången	233.912	5.65468	2.85592	2016	6.915	0.260583	260.167	17.25	15.925	2.16667	1LM	NMÖ	IKEU (Integrerad KalkningsEffektUppföljning)	18.7	23.2	0	6.9	2.7	19	SE638300-141085	6380306	459056	6380306	459056	SWEREF 99 TM
1888	Skuggälven Ängarna	72.6471	0.81643	0.709399	2016	6.635	0.1486	115.85	19.625	7.325	1.31579	1LM	NMÖ	IKEU (Integrerad KalkningsEffektUppföljning)	19.5	17.8	0.7	6	3	41	SE654141-124734	6536656	293756	6536656	293756	SWEREF 99 TM
1889	Enångersån V. Lövås	109.349	0.00837428	1.83995	2014	6.865	0.180667	53.25	10.5	9.10833	1.95833	2MM	RMÖ	Gävleborgs län	19.5	21.1	0.7	6.6	2.6	37	SE682605-155185	6824854	594616	6824876	594598	SWEREF 99 TM
1890	Källsjöån Källsjöklack	215.725	0	1.65202	2016	6.51	0.327	37.75	10.35	10.08	1.25	2LM	NMÖ	IKEU (Integrerad KalkningsEffektUppföljning)	19.4	23.3	0	6.4	2.9	29	SE683563-155010	6834409	592749	6834409	592749	SWEREF 99 TM
1891	Ådalsån Lyckemyran (D)	199.352	0	1.07977	2016	6.825	0.319583	17.5833	3.625	11.9917	1.625	2LM	NMÖ	IKEU (Integrerad KalkningsEffektUppföljning)	18.9	25.8	0.2	6.3	3.1	32	SE696000-156850	6958958	609594	6958958	609594	SWEREF 99 TM
1892	Storselsån Storsele	305.972	0.00339697	1.43937	2016	6.83	0.175417	14.4167	9.125	5.775	1	3LM	NMÖ	IKEU (Integrerad KalkningsEffektUppföljning)	19.6	21	0	6.8	3	37	SE707195-161570	7071459	655369	7071538	655268	SWEREF 99 TM
1893	Arån Arålund	670.109	0	0.400307	2016	6.8	0.0574167	22.75	2.875	4.49167	1.125	3MM	NMÖ	IKEU (Integrerad KalkningsEffektUppföljning)	19.2	24.2	0.2	6.4	3.7	43	SE697805-139065	6974774	431604	6974774	431604	SWEREF 99 TM
1894	Haraldssjöån Sandån Övre	168.497	0	1.74698	2012	6.17	0.2524	57.35	8.7	5.15	2.65	1LM	NMÖ	IKEU (Integrerad KalkningsEffektUppföljning)	19.9	10.5	0	5	3.9	39	SE663410-148295	6632144	528101	6632144	528101	SWEREF 99 TM
1895	Strönhultsån G. Kvarnen	113.913	4.72509	3.84236	2016	6.7	0.45875	411.5	32.0833	25.5167	2.58333	1LM	NMÖ	IKEU (Integrerad KalkningsEffektUppföljning)	18.3	24.3	0.5	6.3	2.7	33	SE625195-141220	6249344	461950	6249344	461950	SWEREF 99 TM
1896	Rökeån Vedema	63.8198	9.86545	3.57491	2012	6.44	0.471	859.263	68.9474	33.2632	13.1579	1MM	NMÖ	IKEU (Integrerad KalkningsEffektUppföljning)	18.7	25.3	1.1	6.3	3.4	44	SE623325-136500	6230102	414997	6230102	414997	SWEREF 99 TM
1897	Svanån, vid vägen	183.145	2.78068	2.65445	2016	6.78	0.362	47.5833	9.25	12.9833	1.25	1LM	NMÖ	IKEU (Integrerad KalkningsEffektUppföljning)	19.8	17.6	0	6.2	2.3	27	SE638475-137575	6381638	423955	6381598	423906	SWEREF 99 TM
1898	Sällevadsån, Åbro	118.111	3.50276	3.25972	2012	6.84	0.245	118.833	7.41667	10	3.08333	1LM	NMÖ	IKEU (Integrerad KalkningsEffektUppföljning)	19.9	24.1	0	7.6	1.2	22	SE636825-148825	6366482	536591	6366461	536572	SWEREF 99 TM
1899	Ljungaån	68.1342	3.33306	2.86226	2014	6.745	0.283	208.25	31.5	18.825	5.08333	1LM	NMÖ	IKEU (Integrerad KalkningsEffektUppföljning)	19.4	26.6	1	7	2.4	28	SE637710-131480	6373269	363134	6373358	362993	SWEREF 99 TM
1900	Enån, nedan sågen	96.3999	0.108731	1.3552	2016	6.545	0.246167	31.1667	11.125	11.6917	2.16667	1LM	NMÖ	IKEU (Integrerad KalkningsEffektUppföljning)	19.5	24.3	1	7.3	2.4	32	SE664307-137031	6639738	415412	6639738	415412	SWEREF 99 TM
1967	Hedströmmen Grönö	6.29103	5.70757	2.3825	2011	6.85	0.187	144.917	24.25	33.3333	9.175	1SM	SRK	Hedströmmen	13.5	76.2	28	7.5	3.7	45		6593566	556081	6593656	556143	SWEREF 99 TM
1996	Balån 1	229.622	0.304152	1.56003	2006	5.13	0.382857	12.1429	11.5714	15		3LM	Forskningsdata	EU-life, Forest for Water	19.8	1.5	1.5	2.2	3.6	35		7100366	693527	7100367	693527	SWEREF 99 TM
1997	Balån 2	247.485	0	1.9097	2006	4.85	0.3445	12	14.75	71.25		3LM	Forskningsdata	EU-life, Forest for Water	18.3	1.7	0.2	3.1	3.4	28		7103912	693242	7103912	693242	SWEREF 99 TM
1998	Balån 3	272.394	0	2.71617	2006	5.11	0.317368	6.42105	12.4737	23		3LM	Forskningsdata	EU-life, Forest for Water	19.7	1.9	0.2	2.3	3.2	28		7104204	692559	7104204	692559	SWEREF 99 TM
1999	Fifflekull 1	174.321	9.31355	3.03557	2006	7.2	0.157167	719.083	18.5	11.0833		1MM	Forskningsdata	EU-life, Forest for Water	19.8	23.5	0	7.3	1.2	25		6371512	506422	6371512	506422	SWEREF 99 TM
2000	Fifflekull 2	183.321	8.28851	2.37413	2006	7.46	0.129583	844.75	12.25	11.1667		1MM	Forskningsdata	EU-life, Forest for Water	19.8	23.9	0	6.4	2.6	46		6372444	504931	6372444	504931	SWEREF 99 TM
2034	Arbogaån Röfors	14.11	7.44146	2.89569	2010	6.835	0.2405	233	40.1667	32.5	12	1SF	RMÖ	Örebro län	17.4	25.6	3.5	4.5	4.9	57	SE658745-149610	6585694	541761	6585682	541794	SWEREF 99 TM
2071	Raurejukke	562.258	0	0.0085216	2011	7.095	0.051625	34.125	2.5	7.5	3	3L-	RMÖ	Västerbottens län	18.9	28.1	0	7.4	2.3	20	SE731860-150695	7316623	543523	7316714	543555	SWEREF 99 TM
2096	Lillån, E4:an	29.482	0	1.43865	2016	5.33	0.433043	12.6304	18.8043	11.0174	1.76087	2LB	NMÖ	IKEU (Integrerad KalkningsEffektUppföljning)	20	4.2	0	2.5	2.5	22	SE706025-169395	7060750	733742	7060750	733742	SWEREF 99 TM
2146	Stridbäcken, E4:an	19.8941	0	1.84926	2016	6.63	0.223043	7.8913	6.80435	6.07826	1.28261	2LB	NMÖ	IKEU (Integrerad KalkningsEffektUppföljning)	19.3	22.7	0.5	6.6	2.1	19	SE704640-167395	7046652	713922	7046592	713963	SWEREF 99 TM
2826	Tyresån	0.1	2.17499	17.4956	2016	7.645	0.0635833	143.792	27.75	35.5083	11.75	1MM	RMÖ	Stockholms län, trendvattendrag	14.2	93	14.4	7.7	3.7	47	SE657067-164264	6570674	688499	6570878	687987	SWEREF 99 TM
2827	Åvaån, fiskfällan	3.66282	2.02505	0.888085	2017	6.705	0.1805	124	28.25	35.1167	10.0833	1L-	RMÖ	Stockholms län, trendvattendrag	15.5	63.5	10.4	7.3	3.5	39	SE656365-164590	6563696	691843	6563696	691843	SWEREF 99 TM
2836	Bränningeån	1.18492	12.5214	8.22148	2010	7.495	0.0708333	333.417	178.833	50	13.9167	1LM	RMÖ	Stockholms län	13.1	79.8	9.4	7.9	4.4	62	SE655936-160660	6558930	652357	6558924	652352	SWEREF 99 TM
2838	Husbyån (Haninge)	1.1581	13.5452	13.0868	2010	7.33	0.240167	673.25	114.833	72.25	45.6667	1LB	RMÖ	Stockholms län	11.2	71.7	25.5	7.3	5.6	104	SE655612-163654	6556055	682577	6556055	682574	SWEREF 99 TM
2841	Muskån Hammersta	1.62135	12.1932	4.4012	2010	7.23	0.221083	248.583	36.4167	58.5833	37.4167	1MM	RMÖ	Stockholms län	12.9	88	13.2	8.9	4.9	59		6546281	671367	6546292	671396	SWEREF 99 TM
2842	Muskån-Lillån	27.2231	12.5867	3.70419	2008	6.64	0.355	93	25.75	71.5	28	1LF	RMÖ	Stockholms län	12.5	56.5	35.9	7.7	4	61	SE654563-162015	6545520	666327	6545424	666305	SWEREF 99 TM
2843	Norsjöbäcken	6.14444	15.9859	2.56884	2015	7.555	0.208	106.5	46.75	44.125	8	1LM	RMÖ	Stockholms län. Extensiv kartering av vattendrag	14.8	75.6	4.8	9.3	4.7	61	SE664321-166998	6643830	715217	6643845	715248	SWEREF 99 TM
2845	Taxingeån	4.75234	11.9647	5.40536	2016	7.37	0.1585	774.75	40.75	36.5	9.5	1LM	RMÖ	Stockholms län. Extensiv kartering av vattendrag	14.8	64.9	9.2	8.6	4.2	54	SE657010-158565	6569416	631534	6569415	631534	SWEREF 99 TM
2848	Mölnboån	10.7801	12.1405	3.22935	2016	7.6	0.136667	1556.67		93.5		1LM	RMÖ	Stockholms län. Extensiv kartering av vattendrag	14.4	77	7.6	9.1	2.1	31	SE654520-158950	6544561	635704	6544570	635683	SWEREF 99 TM
2852	Åkersström-Husaån	1.80398	27.675	3.34882	2017	7.5	0.13775	745.75	44.0833	74.0833	21.15	1MF	RMÖ	Stockholms län. Extensiv kartering av vattendrag	12	80.6	11.4	8.4	4.7	62	SE660744-163693	6607072	682999	6607072	682999	SWEREF 99 TM
2853	Åkersström,Hackstab.	4.14533	19.4155	5.53583	2008	7.28	0.19725	678.5	48.75	72.75	37	1MF	RMÖ	Stockholms län	12.1	89.6	42.2	7.8	4.4	46		6608381	681233	6608286	681214	SWEREF 99 TM
2854	Åkersström,Holmbroån	7.32092	37.7346	2.67703	2008	7.085	0.19875	1295	132	126	73.25	1MM	RMÖ	Stockholms län	18.9	26.9	0.9	8.5	1.6	23	SE661679-163460	6616684	679902	6616684	679904	SWEREF 99 TM
2855	Åkersström, Kyrkån	3.41385	28.8552	3.48872	2008	7.32	0.156	580.5	31	61.25	29.25	1MF	RMÖ	Stockholms län	14.4	61.9	16.1	5.9	4.5	45	SE661382-163439	6613712	679729	6613708	679725	SWEREF 99 TM
2856	Åkersström, Lillån	6.26269	16.3535	2.68066	2017	7.8	0.11225	676.667	396.75	76.25	37.7417	1LM	RMÖ	Stockholms län. Extensiv kartering av vattendrag	14.3	89.4	12.2	8.1	4.1	56	SE661713-163779	6615569	682016	6615569	682016	SWEREF 99 TM
2858	Oxundaån-Hargsån	5.58344	33.8828	3.71249	2011	6.99	0.08975	2295	371.5	116.75	95	1LF	RMÖ	Stockholms län	14.8	71.1	3.1	8.4	1.1	22	SE660757-162207	6607314	667458	6607309	667488	SWEREF 99 TM
2862	Oxundaån-Edsån	1.48743	11.0918	14.965	2011	7.565	0.0475	302.25	72.25	94.5	68.75	1MM	RMÖ	Stockholms län	10.8	85.5	48.1	9.4	4	39	SE660252-161856	6602223	664041	6602223	664041	SWEREF 99 TM
3804	Allgunnen utlopp Uddevallshyltan	81.35	1.56453	3.09668	2009	7.15	0.150667	85.6667		10.75		1SF	KEU	Kalmar län	18.2	29	1.2	6.7	3.9	56	SE631551-151445	6314074	563403	6314074	563403	SWEREF 99 TM
3805	Strömsrum	1.21199	2.28295	3.12541	2009	7.2	0.154	126.417		12.0417		1SM	KEU	Kalmar län	19.1	25.1	0.2	6.5	2.9	43	SE631235-153752	6311078	586532	6311088	586520	SWEREF 99 TM
3807	Inloppet Allgunnen, bro	85.269	1.53393	3.12619	2017	6.75	0.145333	121		13.3333		1MM	SRK	Alsterån	18.7	21.3	1	5.9	4.8	69	SE631556-151247	6314040	561314	6314101	561423	SWEREF 99 TM
3810	Sandbäckshult, (råvattenintag)	34.4408	1.83978	3.04537	2014	6.95	0.169167	90.8333		11.0333		1SM	SRK	Alsterån	19.5	24.7	0	7.5	1.8	32	SE631874-152936	6317400	578280	6317464	578305	SWEREF 99 TM
3813	12 Fur riksväg 123	105.38	2.50958	4.13396	2017	6.8	0.316667	105.167		25.3333		1MM	SRK	Lyckebyån	18.4	31.4	0.7	7.3	3.2	41	SE626067-148732	6258940	536930	6259128	536818	SWEREF 99 TM
3814	14 Stubblycke	79.7687	2.73486	4.02893	2017	6.7	0.353333	105.5		27.1667		1MM	SRK	Lyckebyån	19.4	21.8	0	7.1	2.1	31	SE624230-149175	6240630	541574	6240630	541574	SWEREF 99 TM
3815	5 Riksväg 25	166.2	1.01209	3.43004	2017	6.6	0.328333	68.5		24.8333		1MM	SRK	Lyckebyån	19.7	21.6	0	6.8	2.3	32	SE629010-148209	6288236	531448	6288305	531357	SWEREF 99 TM
3817	55 Linnefors	113.039	3.37261	3.89169	2017	7	0.220833	53.1667		18.5		1MM	SRK	Lyckebyån	17.7	39.3	0.5	7.3	3.8	54	SE627119-148529	6269432	534778	6269442	534778	SWEREF 99 TM
3819	6 Getasjökvarn	123.593	1.18608	7.10025	2017	6.65	0.361667	84.6667		21.1667		1MM	SRK	Lyckebyån	18.1	41.3	0.7	6.9	2.9	39	SE628278-148478	6281188	533910	6281000	534122	SWEREF 99 TM
3821	8 Målaregården-Västraby	111.701	1.68122	4.24651	2017	6.75	0.3625	334.5		22.8333		1MM	SRK	Lyckebyån	18.1	30.7	2.5	6.4	3.8	44	SE627580-148577	6274045	535203	6274045	535224	SWEREF 99 TM
4322	Broströmmen-Lundaströmmen	0.34	16.0564	2.66022	2015	7.74	0.08325	151.5	17.75	46.5	14.25	1MF	RK	Norrtälje kommuns ARV	14.7	76.3	8.2	8.1	3.6	38	SE663172-166693	6632774	711442	6632749	711445	SWEREF 99 TM
4384	Arlösabäcken	30.9522	3.41192	3.80385	2013	6.8	0.196667	393.571		6		1SF	KEU	Hallands län	19.4	22.3	0.9	6.3	2.6	42	SE629110-132520	6287520	374623	6287468	374568	SWEREF 99 TM
4398	Slissån, Ned Lindhults kvarn	52.3997	7.61552	3.58228	2014	6.8	0.236667	434		13.9		1LM	KEU	Hallands län	19.4	19.7	0.9	5.6	3.6	41	SE630875-132115	6305070	370328	6305040	370288	SWEREF 99 TM
4403	Ulvatorpsbäcken, Dala	37.44	0.0339716	1.3218	2015	7.005	0.0716667	179.5		8.3		1MM	KEU	Hallands län	19.3	24.8	0	6.6	2.7	38	SE635324-129311	6349176	341746	6349230	341785	SWEREF 99 TM
5059	Hörksälv. före inf.Björk	153.04	0.348273	2.86564	2016	7.1	0.1205	44.75	20.6	9.875	2.175	1MM	SRK	Arbogaån	17.3	40.7	2.1	6.1	3.4	38	SE664640-145220	6644064	497216	6644064	497216	SWEREF 99 TM
5060	Garhytteån, nedströms Bångbro AVR	99.2367	0.751172	3.50336	2016	7.6	0.12675	247.5	36.8	18.275	4.25	1MM	SRK	Arbogaån	18.6	27.8	1.7	8.1	2.4	38	SE663525-145955	6633008	504698	6633008	504698	SWEREF 99 TM
5061	Arbån. nedst. Lindesb.	63.6394	2.97102	3.10972	2016	7.1	0.1375	131.5	118.875	21.275	4.2	1SM	SRK	Arbogaån	19.3	23.1	0.7	6.7	3	42	SE660765-146965	6605544	515129	6605544	515129	SWEREF 99 TM
5062	Arb.ån uppst. Frövifors	45.3	4.05824	3.11241	2009	7.1	0.229333	151.667	44.6667	14.1667	2.91667	1SM	RMÖ	Örebro län	19.5	20.6	0	6.2	2.8	34	SE659605-147305	6593992	518668	6594056	518679	SWEREF 99 TM
5063	Arbån. infl. Väringen	32.2104	4.05882	3.16015	2016	7.3	0.1925	90.25	106.725	27.4571	5.125	1SM	SRK	Arbogaån	14.8	63.2	3.6	9.5	2.2	14	SE659430-147385	6592252	519488	6592252	519488	SWEREF 99 TM
5065	Hagbyåns infl. i Norasjö	86.1096	1.96593	2.97386	2016	7.15	0.16	330	3146.62	18.075	4.25	1MM	SRK	Arbogaån	15.3	68.9	2.2	8.3	1.5	28	SE659965-145670	6597392	502282	6597392	502282	SWEREF 99 TM
5070	Eskilstunaån ns, avl.v.	7.6	20.7248	4.15574	2016	7.6	0.0658333	576.667	81.5	42.6	16	1SM	SRK	Eskilstunaån	13.2	78.4	12.9	8	4	43	SE658607-153750	6587478	583387	6587478	583382	SWEREF 99 TM
5071	Eskilstunaån ns. Torshäl	0.92	20.7244	4.15613	2017	7.5	0.0572857	1367.14	135.714	53.075	12.3286	1SM	RMÖ	Södermanlands län, påväxtalger i vattendrag	14.7	74.2	4.9	8.6	2.9	34	SE659028-153872	6588840	584390	6589020	584378	SWEREF 99 TM
5072	Rabots jokk	935.493	0	0	2014	7.17	0.005	46	4	9.6	1.5	4LB	RMÖ	Norrbottens län	19.4	45.5	0.5	7.6	2.1	17		7536230	641803	7536230	641803	SWEREF 99 TM
5073	Kuoperjåkka US	928.042	0	0	2014	6.74	0.005	83	6	1.4	1.5	4LB	RMÖ	Norrbottens län	19.9	43.6	0	6.8	1.1	12		7536358	641711	7536358	641711	SWEREF 99 TM
5074	Kuoperjåkka NS	890.999	0	0	2014	7.07	0.005	73	2	4	1.5	4LB	RMÖ	Norrbottens län	19.6	27.2	0	8.1	2.9	19		7536091	641155	7536091	641155	SWEREF 99 TM
5075	Kittelbäcken	743.228	0	0.00170806	2014	7.1	0.005	42	6	6.2	3	3LB	RMÖ	Norrbottens län	19.3	33.8	0	6.8	2.1	18		7532350	649412	7532350	649412	SWEREF 99 TM
5076	Storglaciärens jokk	1078.13	0	0	2014	6.79	0.182	94	2	582	101	4LB	RMÖ	Norrbottens län	19.5	18.5	0	6.3	2.9	16		7536558	651686	7536558	651686	SWEREF 99 TM
5258	Långboån, mitt	70.8435	1.4129	1.96491	2017	6.7	0.21			18.75		1LM	RMÖ	Örebro län, Ytvattenförekomster	19.1	26.2	0.8	7.2	2.2	43	SE661006-148869	6608184	534130	6608160	534129	SWEREF 99 TM
5261	Lekhytteån	69.7031	1.70278	3.8369	2009	6.7	0.241			15		1LM	RMÖ	Örebro län	18.8	25.6	1.2	6.7	2.7	34	SE656840-144690	6566039	492865	6566039	492865	SWEREF 99 TM
5271	Sågån, södra	54.6123	3.2187	1.61332	2017	6.25	0.615			42.5		1LM	RMÖ	Örebro län, Ytvattenförekomster	19.2	24.7	1.2	7.1	2	39	SE660802-147224	6605946	517713	6605950	517717	SWEREF 99 TM
5275	Svennevadsån, elfiske stn2	76.2515	4.66728	3.11851	2009	7.5	0.142			13.5		1MM	RMÖ	Örebro län	18.3	30.9	2.6	7.7	2.6	43		6542370	519632	6542379	519589	SWEREF 99 TM
5486	Dalköpingeån, Hästgården	0.564855	89.9824	4.1323	2019	7.9	0.0283333	11991.7	42.5	91.1667	62.4167	1LM	SRK	Sydvästra Skånes vattendrag	13.9	92.8	12.9	8.3	2.1	18	SE614037-133494	6136911	386036	6136962	386056	SWEREF 99 TM
5490	Gislövsån	2.90985	90.5565	4.26776	2019	7.8	0.0216667	13473.3	25.1667	80	49	1L-	SRK	Sydvästra Skånes vattendrag	15	98.2	3.3	7.7	1	14	SE613942-133638	6136180	387604	6136208	387621	SWEREF 99 TM
5505	Höjeå, nedstr Lunds ARV	6.93573	50.0916	9.39819	2011	7.6		3391.67	368.167	103.25	50.0833	1MM	SRK	Höje å	13	90.2	21.7	8	3.9	44	SE617799-133269	6174510	383331	6174500	383351	SWEREF 99 TM
5514	Fyleån, Allevadsmölla	17.3165	65.0927	4.52627	2017		0.0783333	4383.33	40.8333	55.1667		1MM	SRK	Nybroån	13.2	80.8	7.2	8.6	3.9	61	SE615446-137990	6151533	430805	6151533	430805	SWEREF 99 TM
5515	Nybroån, vid golfbanan	0.98	69.4245	5.00429	2017	8.2	0.0574167	5300	57	62.5833		1MM	SRK	Nybroån	13.8	83.3	8.2	8.7	2.6	37	SE614762-138161	6144717	432593	6144717	432593	SWEREF 99 TM
5516	Örupsån, Ned Tomelilla ARV	35.9354	72.3182	6.52772	2017	8.1	0.0388333	7008.33	56.9167	60.9167		1LM	SRK	Nybroån	14.1	82.4	11.8	7.8	2.3	35	SE615670-138355	6153774	434437	6153814	434427	SWEREF 99 TM
5573	Klingstorpabäcken, Färingtofta	43.5733	4.40786	3.89651	2018	7.21	0.24	653.333		19.8333		1LM	RMÖ	Skåne län	18.1	32.1	0.2	6.1	4.5	65	SE621610-134834	6212768	398547	6212736	398521	SWEREF 99 TM
5586	Braån, Asmundtorp	5.50471	75.6504	5.35509	2011	8.05		4066.67	70.3333	71.0833	51.0833	1MM	SRK	Saxån-Braån	14	90.9	17.9	8.1	3.2	31	SE619858-132148	6194946	371909	6194946	371909	SWEREF 99 TM
5588	Saxån, Saxtorp	7.22839	74.7079	4.85656	2016	8		4491.67	48.4167	114	70.6667	1MF	Forskningsdata	Screening bekämpningsmedel	14.3	90.8	9.1	8.1	4	52	SE619439-132220	6190768	372677	6190742	372653	SWEREF 99 TM
5594	Hasslarpsån, Bro vid Välinge	1.2841	73.0334	7.80873	2008	7.9		4425	81.5	129.25		1MF	RMÖ	Skåne län	9.5	87.7	35.8	7.4	4	44	SE623162-131422	6227870	364248	6227866	364233	SWEREF 99 TM
5773	Oxundaån-Hagbyån	6.71551	15.1666	12.2725	2018	7.485	0.0575833	412.75	788.583	137.083	29.5	1LM	KÖ	Oxunda vattensamverkan	14.6	76.8	3.2	8.2	3.8	34	SE659811-162290	6597857	668443	6597852	668444	SWEREF 99 TM
5777	Märstaån-Rosersbergsbäcken	6.44908	18.068	16.6042	2014	7.9	0.100333	865.167	26.0833	63.5167	24.3333	1LM	RMÖ	Stockholms län	14.4	87.4	9.1	8.3	3.9	51		6611560	661508	6611657	661329	SWEREF 99 TM
5850	Väla å, Väg 57	11.1231	20.1907	3.0192	2016	7.25	0.168333	798.667		110		1LM	VER	Södermanlands län	12.1	74.9	41.2	6.8	3.4	40	SE654955-157870	6548768	624796	6548747	624775	SWEREF 99 TM
18972	Råne älv Niemisel	18.3402	0.0452666	0.897535	2010	6.88	0.164083	40.3333	8.91667	12.25	5.25	2SM	Forskningsdata	Kiselalgsprovtagning i stora vattendrag	18.4	29.2	0.2	7.3	3.5	57	SE733833-177925	7339849	815475	7339849	815475	SWEREF 99 TM
18978	Torne älv Mattila	1.66	4.1333	1.4015	2010	6.835	0.12625	61.0833	21.8333	24.75	8.83333	2SF	Forskningsdata	Kiselalgsprovtagning i stora vattendrag	17.6	34.5	2.4	7.7	4.9	80	SE733351-187900	7336315	915269	7336315	915269	SWEREF 99 TM
18979	Lule älv Luleå	0.04	0.263228	0.473951	2010	6.95	0.0293636	22.0909	12.5455	5.36364	2.09091	2SF	NMÖ	Flodmynningar	17.5	38.5	0.7	7	5.3	81	SE729186-178575	7293472	822571	7293472	822571	SWEREF 99 TM
20702	Väjån, Jangåsarna	173.65	0	1.73379	2013	6.665	0.18	13	5.5	8	2	1LM	Forskningsdata	Waters gradientstudie	20	23.2	0	3.5	0.9	18		6651470	409192	6651458	409232	SWEREF 99 TM
21091	Hyttingsån	173.332	0	1.40023	2017	6.15	0.27	16.25	7.04167	9.33333	1	2LM	RMÖ	Dalarnas län	19.9	9.9	0	2.4	3.5	26	SE670095-147075	6699266	515406	6699266	515406	SWEREF 99 TM
21150	Kvillebäcken, Hökälladammen	2.35285	0.420197	20.2304	2016					120		1LM	RMÖ	Västra Götalands län	14	74.1	4.7	9.2	2.1	30	SE641006-127017	6405676	318143	6405676	318143	SWEREF 99 TM
21354	Hågaån, Lurbo	3.14944	21.3501	4.74039	2017	7.56	0.164692	958.615	54.2308	58.9885	22.9231	1MM	RMÖ	Uppsala län	13.6	80.1	15.2	8.5	4.1	63	SE663300-160100	6632480	646121	6632479	646116	SWEREF 99 TM
21358	Vångan, Åstrand	171.804	0	1.43952	2013	6.47	0.336	48		14		3LB	KEU	Värmlands län	19.6	25.4	0	7.4	1.3	13		6685758	413791	6685758	413791	SWEREF 99 TM
21377	Barlindshultsälven, Barlindshult	170.498	0.0162846	1.03712	2015	6.62	0.15	30		32.9333		1LM	KEU	Värmlands län	19.8	12.8	0	4.9	3.8	49	SE660465-130250	6600519	348112	6600519	348112	SWEREF 99 TM
21394	Bärhusälven, Salakerud	161.667	0.134866	1.51316	2015	6.29		8.83333		8.63333		1LM	KEU	Värmlands län	19.8	11.1	0	5.2	3.7	43	SE658432-130815	6580271	354005	6580271	354005	SWEREF 99 TM
21494	Ekån, Banka	46.6817	4.39831	2.55652	2015	6.55		204.667		9.8		1L-	KEU	Västra Götalands län	19.8	14.5	0.5	6.3	2.6	41	SE637478-128793	6370667	336315	6370632	336310	SWEREF 99 TM
21514	Sandaredsån Backabo, Backabo, ovan doseraren	181.718	6.09541	3.47101	2015	6.66		277.667		12.7		1LM	KEU	Västra Götalands län	19	27.4	1.7	7.8	2	36	SE640453-132152	6400761	369524	6400761	369524	SWEREF 99 TM
21608	Ätran, Axelfors	141.703	11.9785	3.95627	2016	7.7	0.121714	308.333	39	15.95	1.31667	1SF	SRK	Ätran	15.6	68.4	0.9	7.9	2.8	57	SE637201-133748	6368452	385860	6368452	385860	SWEREF 99 TM
21614	Gårdvedaån, Västra Fridhem	111.301	4.61773	3.36012	2013	6.95	0.297	316.125		16.25		1MM	SRK	Emån	19.5	25.4	0.7	7.6	1.4	35	SE635583-148729	6354056	535779	6354056	535779	SWEREF 99 TM
21637	Helge å, Möckelns utflöde	138.43	4.23323	3.44952	2017	6.95	0.171583	56.6667	14.4167	21.4167		1SF	SRK	Helge å	18.3	32.3	1	7.9	3.4	55	SE628325-139680	6280446	446192	6280446	446192	SWEREF 99 TM
21642	Vramsån, före utflöde i Helge å	1.57	27.5898	4.18485	2017	7.8	0.211917	1875	31.3333	48.0833		1MM	SRK	Helge å	14.5	92.3	11.7	8	3.5	38	SE620171-139841	6198971	448755	6198971	448755	SWEREF 99 TM
21645	Vittskövleån uppstr.ARV	7.97437	17.7194	5.10778	2016	8	0.0988333	3000	21.3333	42.6667		1LM	SRK	Helge å	13.4	78.7	6.4	8.3	2.7	35	SE619350-139668	6190745	447122	6190745	447121	SWEREF 99 TM
21650	Krokån, Knäred	52.0095	3.97622	2.85803	2016	6.95	0.354167	199.167		17.3333		1MM	SRK	Lagan	19.9	19.7	0.2	6.4	2.2	26	SE626880-134760	6265427	397191	6265426	397191	SWEREF 99 TM
21651	Vänneån, Åhuset	74.3204	5.43082	3.50877	2016	6.9	0.400833	343.143		22.1857		1MM	SRK	Lagan	18.7	27.8	0.2	7.4	2.8	39	SE626886-135152	6265533	401108	6265532	401108	SWEREF 99 TM
21655	St. Sigfridsån, Vägbro Skabro	55.3011	6.19702	5.64555	2017	6.9	0.343333	158		28.3333		1MM	SRK	Ljungbyån	18.8	29.7	0.9	7.5	3.1	40	SE628730-151021	6285827	559497	6285865	559327	SWEREF 99 TM
21656	St Sigfridsån, vägbro St Sigfrid	51.6244	6.50473	5.41579	2017	7.05	0.320167	1696.67		28.6667		1MM	SRK	Ljungbyån	19.2	25.3	0.8	7.3	2.4	32	SE628546-151227	6284012	561578	6284002	561578	SWEREF 99 TM
21705	Ösan, Törnestorp	113.737	43.1087	3.35438	2019	8.1	0.13	3101.67	11.5083	32.5833	9.275	1MM	SRK	Tidan	12.3	75.6	9	8.9	4.3	57	SE647237-139153	6469375	438701	6469378	438667	SWEREF 99 TM
21765	Gäddviksån, uppstr. väg Delsbo	134.539	0.934145	1.75909	2016	7.2	0.262	11.6	1.5	39	1.7	2LB	RMÖ	Gävleborgs län, Omdrevsvattendrag	18.3	30.2	2.7	6.5	3.6	58	SE684979-153492	6848385	577381	6848400	577398	SWEREF 99 TM
21809	Lettan, Lettan 2	267.151	0.0202163	1.37656	2013	6.78	0.1405	62	11	9	3	3MB	Forskningsdata	Waters gradientstudie	19.6	11.7	0.5	4.4	3.9	42		6737406	376070	6737432	376145	SWEREF 99 TM
22015	Sörån, Rinna	60.1301	1.9227	9.23066	2018	7.05	0.143167	335		10.85		1MM	SRK	Lygnern	19.5	25.5	0.2	8.4	0.8	24	SE639807-130750	6394108	355580	6394108	355580	SWEREF 99 TM
22048	Lillån, Broby	11.2594	12.268	3.25885	2018	7	0.1005	429.5		24.25		1MM	SRK	Viskan	16.3	50.6	4.9	7.5	5.1	70	SE636323-130133	6359270	349908	6359249	349838	SWEREF 99 TM
22049	Surtan, Björketorp	16.1615	11.9781	3.47603	2018	7.1	0.160667	533.333		37.4333		1MF	SRK	Viskan	15.6	71.6	0	8.6	1.6	11	SE637155-130247	6367577	350878	6367576	350878	SWEREF 99 TM
22071	Sagån, ca 1 km nedströms ARV	45.5524	16.7799	4.26548	2008	7.45	0.240833	1373.33	394	83.6667	37.6667	1MF	RMÖ	Västmanlands län	12.4	65	10.6	6.3	5.2	76	SE664381-154594	6642595	590936	6642620	590950	SWEREF 99 TM
22099	Älgängsån, ovan Trösken	15.4041	0.235391	2.69854	2017	7.6	0.168	95.2	26	20	3.7	2LM	RMÖ	Gävleborgs län, Omdrevsvattendrag	19.2	26.8	0.5	8.2	1.6	29	SE672361-158178	6722823	625800	6722824	625800	SWEREF 99 TM
22100	Stenån, Ovan utlopp. Kösjöån	274.559	0	2.20314	2011	5.6	0.541	30	8	13	1	3LM	RMÖ	Gävleborgs län	19.9	7.2	0	4.5	3.6	33		6764990	560871	6764990	560871	SWEREF 99 TM
22101	Vrångån, Vrånge	183.28	0	1.69123	2017	6.6	0.466	17	11	11	1.1	2LM	RMÖ	Gävleborgs län, Omdrevsvattendrag	19.6	23.3	0	6.9	1.8	32	SE677462-154452	6773352	587922	6773352	587922	SWEREF 99 TM
22102	Nyboån, Larsbo	172.145	0	2.11503	2017	7.2	0.082	3.8	3.6	2.5	0.5	2LM	RMÖ	Gävleborgs län, Omdrevsvattendrag	19.9	24.3	0.2	8	1.1	28	SE682567-154806	6824428	590833	6824441	590848	SWEREF 99 TM
22103	Nianån, Ovan hällen	125.53	0.141315	1.95338	2011	6.9	0.099	21	4	6	1	2LM	RMÖ	Gävleborgs län	19.2	22.1	0.2	6.4	3.1	30		6832383	596736	6832382	596736	SWEREF 99 TM
22104	Loån, Ovan traktorväg	262.006	0.0794137	1.52244	2017	7.3	0.078	7	7.8	10	0.5	3MM	RMÖ	Gävleborgs län, Omdrevsvattendrag	18.9	22.8	0	7.1	3.1	43	SE683720-147059	6834990	513250	6835014	513213	SWEREF 99 TM
22105	Masksjöbäcken, Upps. bro traktorväg	18.6051	0.194378	1.77285	2017	6.8	0.374	7.7	7.1	21	1.5	2LM	RMÖ	Gävleborgs län, Omdrevsvattendrag	18.7	12	0.2	4.4	3.6	44	SE686182-157565	6860903	617969	6860909	617968	SWEREF 99 TM
22106	Leån, Loster	172.013	0.259219	1.83017	2017	7.2	0.079	8.9	7.3	5.3	0.5	2MM	RMÖ	Gävleborgs län, Omdrevsvattendrag	19.2	21.6	0	6.1	3.6	44	SE686922-150723	6867448	549479	6867449	549478	SWEREF 99 TM
22107	Hyttbäcken, 30 m nedströms väg	76.4407	7.60575	3.15794	2016	7.4	0.259	387.8	13	41	9.8	2LM	RMÖ	Gävleborgs län, Omdrevsvattendrag	13	63.3	6.4	7.8	3.9	49	SE671202-153734	6710758	581475	6710692	581496	SWEREF 99 TM
22108	Getbäcken, uppströms Finnby	124.68	1.07728	2.62952	2016	6.8	0.339	49.4	22	25	1.2	2LM	RMÖ	Gävleborgs län, Omdrevsvattendrag	18.7	28.4	1.4	5.8	3.9	53	SE669700-153564	6695669	580007	6695669	580007	SWEREF 99 TM
22109	Oppalaån, Uppströms Oppala	14.1435	0.132853	2.23608	2016	7.1	0.532	117.4	15	22	1.7	2LM	RMÖ	Gävleborgs län, Omdrevsvattendrag	19.7	10.2	0	4.7	3.5	35	SE674002-157416	6739142	617953	6739134	617996	SWEREF 99 TM
22110	Simeån, Uppströms Ljunghem	219.978	0	1.61551	2016	7	0.39	43.4	1.5	49	3.9	2LM	RMÖ	Gävleborgs län, Omdrevsvattendrag	18.7	25.2	0.9	5.6	4.3	54	SE682894-152335	6827352	566093	6827283	566125	SWEREF 99 TM
22111	Nätsjöbäcken, 600 m nedan Rotsjön	306.544	0.183097	1.62385	2016	7.6	0.049	24.5	4.9	8.6	0.5	3LM	RMÖ	Gävleborgs län, Omdrevsvattendrag	19.4	11.2	0	5.8	3.7	45	SE683938-146662	6837133	509277	6837132	509248	SWEREF 99 TM
22112	Öjungsån, 200 m nedan Öjungen	344.086	0	1.66219	2016	7.2	0.032	1.5	7.5	7.1	0.5	3LM	RMÖ	Gävleborgs län, Omdrevsvattendrag	19.5	19.4	0	7.3	3.2	42	SE682888-148622	6826879	529054	6826882	529020	SWEREF 99 TM
22113	Österhocklan, Neds. Väg 296	348.232	0.0101642	1.44496	2010	7.3	0.161	10	3	8	1	3MM	RMÖ	Gävleborgs län	19.7	15.7	0	5.8	2.6	27	SE685198-146700	6849722	509494	6849722	509494	SWEREF 99 TM
22130	Aspaån, Åberga	102.889	2.25849	2.82974	2017	6.4	0.113			15.44		1LM	RMÖ	Örebro län, Ytvattenförekomster	18.9	26.7	1.2	5.7	3.7	63	SE651748-144033	6515069	486918	6515074	486909	SWEREF 99 TM
22165	Höksjöälven, Tuvbäcksmossen	231.974	0	1.47716	2013	6.11	0.3335	36		19.5		3LM	KEU	Värmlands län	19.8	12.7	0	2.8	3.2	29	SE667025-141040	6667392	455198	6667392	455198	SWEREF 99 TM
22183	Glumman, Väse kyrka	45.4494	30.1378	2.45714	2017		0.442833			92.5833		1MM	SRK	Norra Vänern	9.7	86.7	69.4	7.2	3.7	65	SE658954-138825	6586464	433998	6586460	433997	SWEREF 99 TM
22191	Storforsälven	112.94	0.723302	2.48161	2010	6.8	0.1	134.833		11.5		1MM	RMÖ	Värmlands län	16.7	58.6	0.5	8.1	3.2	42	SE660218-141282	6599373	458370	6599373	458370	SWEREF 99 TM
22198	Mossbäcken, Dammkasen	136.338	0.465888	2.4383	2015	6.88	0.353667	23		25.1667		1LM	KEU	Värmlands län	18.5	26.5	1.7	6.4	3.6	61	SE658930-129565	6585096	341453	6585096	341453	SWEREF 99 TM
22199	Rökbäcken, Rök	118.442	0.373768	2.40549	2015	6.79	0.286	13		30.6333		1LM	KEU	Värmlands län	19.4	23.4	0.5	6	3.6	56	SE657170-130530	6567675	351309	6567675	351309	SWEREF 99 TM
22242	Vägån, Gästgivaregården	132.73	0.0192676	1.8102	2013	6.44	0.282	164.5		15		3LB	KEU	Värmlands län	19.8	24.8	0	8.2	1	21		6685035	392310	6685036	392310	SWEREF 99 TM
22303	Ätran, Svenljunga	141.319	12.0977	3.88433	2017	7.5	0.1765	268.25	36.3333	17.6667	1.53333	1SF	SRK	Ätran	16	65.8	1	7.6	3.5	60	SE637780-133865	6374252	386960	6374252	386960	SWEREF 99 TM
22305	Ätran, Nedom Böne, Hagen	240.16	15.2572	3.2275	2017	7.7	0.251667	500		21		1LM	RMÖ	Västra Götalands län, sjöar och vattendrag	14.7	76.8	6.2	8.8	2.6	45	SE642102-136467	6417754	412450	6417754	412450	SWEREF 99 TM
22307	Sämån, nedstr. RV, Bosgården	165.324	9.02582	3.61106	2017	7.5	0.246667	420		19.8333		1LM	SRK	Ätran	15.6	63	2.5	9.7	3	42	SE639446-135612	6391109	404222	6391164	404246	SWEREF 99 TM
22309	Assman, Örsås	143.11	6.50311	3.81306	2017	6.95	0.348333	200.833		19.3333		1MM	SRK	Ätran	16	66.8	0.2	7.4	2.5	43	SE637120-133995	6367671	388338	6367672	388338	SWEREF 99 TM
22313	Storån, nedströms Törestorp	160.65	3.63566	2.81382	2014	6.75	0.4135	100.5	75.5	19.6667		1MF	SRK	Lagan	18.5	29.9	0	5.7	4.8	76	SE635330-138250	6350337	431103	6350337	431103	SWEREF 99 TM
22314	Lillån, nedströms KAPE	162.353	3.82652	3.78587	2014	6.47	0.360875	88	32.1667	12.5667		1LM	SRK	Lagan	19.2	14.3	0.9	4.1	5	68	SE635250-138030	6349521	428924	6349522	428924	SWEREF 99 TM
22316	Härån, Fryele Kvarn	166.086	4.73676	2.93125	2014	6.75	0.379	119.167	17.5	17.25		1MM	SRK	Lagan	19.5	12.4	0.5	4.9	4.5	59	SE635010-139880	6347281	447402	6347282	447402	SWEREF 99 TM
22318	Lyckebyån, Kättilsmåla nedströms Lillåns tillflöde	40.29	2.69991	3.9788	2017	6.95	0.301667	111.5		24		1MM	SRK	Lyckebyån	19.5	23.5	0.7	6.6	1.9	30	SE623710-149545	6235477	545413	6235477	545413	SWEREF 99 TM
22420	Torpedalsälven, Bälserud	113.181	1.48603	1.00405	2015	6.5		35.3333		7.1		1LM	KEU	Värmlands län	19.3	15.7	0.9	4.6	5.2	71	SE661323-127497	6608759	320497	6608759	320497	SWEREF 99 TM
22449	Kölaälven, Koppom	101.349	4.5574	1.89127	2017	6.8	0.1685	97.1667	22.3	17.75		1MF	SRK	By- och Borgviksälven	19.3	26.8	0.5	7.1	2.5	53	SE662769-129507	6623464	340487	6623453	340407	SWEREF 99 TM
22458	Rinnälven, Månserud	122.239	0.209867	1.37932	2015	6.61	0.236667	37		11.2		1LM	KEU	Värmlands län	19.4	22.1	1.5	6.2	3.1	48	SE661420-129360	6609955	339102	6609954	339102	SWEREF 99 TM
22459	Vadälven, Lyssås	155.324	0.322735	1.45782	2015	6.57		63.3333		9.93333		1LM	KEU	Värmlands län	19.7	22.6	0.5	7.5	1.5	30	SE661537-129467	6611137	340157	6611136	340157	SWEREF 99 TM
22474	Kallbäcken, Tyskesätern	120.76	0	1.13692	2015	6.24		25		7		1LM	KEU	Värmlands län	19.8	16.2	0	5.7	2.6	29	SE661323-130773	6609157	353235	6609156	353235	SWEREF 99 TM
22521	Vinån, Faurås	9.12874	42.7541	5.16064	2017	7.3	0.1825	3408.33	68	43.4167	10.3333	1LF	SRK	Ätran	14.2	87.2	14.2	8.4	3.7	58	SE631460-130305	6310672	352112	6310664	352097	SWEREF 99 TM
22524	Lerbodaälven, nedströms Högboda	73.9124	17.4611	3.14938	2012	7	0.135	103.5	50.5	38		1LM	SRK	By- och Borgviksälven	17.1	43.1	3	5.3	5	71	SE660747-134393	6603820	389501	6603814	389476	SWEREF 99 TM
22529	Vrångsälven, nedströms Eda Glasbruk	117.5	1.70895	2.12634	2009	6.3	0.231667	290		33.8333		1MM	RMÖ	Värmlands län	19	31.7	2.1	7.2	2.5	21		6645508	347282	6645486	347376	SWEREF 99 TM
22533	Svartån, Kvistbro	59.3685	2.7644	2.62846	2010	6.8	0.272			18		1MM	RMÖ	Örebro län	18	36.1	1.4	6.6	4.3	44		6557241	489483	6557222	489485	SWEREF 99 TM
22538	Garphytteån, Lannafors	78.4993	3.13012	4.09519	2010	7.1	0.202833			25.1667		1LM	RMÖ	Örebro län	16.7	34.4	4.1	7	4	45		6571342	495795	6571380	495846	SWEREF 99 TM
22539	Vibysjöns utlopp, Sjörs	61.7123	35.9092	4.63613	2009	7.65		495.833	129	42	7.25	1MM	RMÖ	Örebro län	15.6	61.3	0.2	8.2	3.7	34	SE654720-144730	6544735	493593	6544748	493598	SWEREF 99 TM
22540	Kvismare kanal, Odensbacken	22.2	45.2632	6.00173	2016	7.8	0.123667	2716.67	118.117	40.1167	5.56667	1MF	SRK	Eskilstunaån	15.2	68.1	1.4	7.5	2	32	SE656050-148410	6558888	529839	6558888	529839	SWEREF 99 TM
22542	Tandlaån, Tandla	22.51	28.5423	3.50302	2017	7.4	0.117833	1697.1	82.1667	63.6333	10.7333	1MF	RMÖ	Södermanlands län, påväxtalger i vattendrag	15	70.7	2.9	8.5	1.6	32	SE657330-153505	6572022	580855	6572002	580915	SWEREF 99 TM
22564	Tidan, Åreberg	105.636	17.3902	4.04604	2015	7.4	0.199917	772.5	145.167	30.4167	6.63333	1SM	SRK	Tidan	12.7	75.2	16.7	7.8	4.5	55	SE648103-140399	6478219	451040	6478199	451030	SWEREF 99 TM
22573	Bosån	67.0877	2.1242	2.0171	2016	7.2	0.304			28.6		1LM	RMÖ	Örebro län, Ytvattenförekomster	17.5	41.2	1.4	5.7	4.6	68	SE653197-148413	6530057	530507	6530079	530521	SWEREF 99 TM
22577	Grytsjöbäcken, Grytsjöbäcken 5 norr	120.207	0	1.56516	2016	5.8	0.59			22.3333		1LM	RMÖ	Örebro län, Ytvattenförekomster	19.9	0.3	0	1.5	1.8	20		6568953	461452	6568854	461433	SWEREF 99 TM
22578	Holmsjöbäcken , stn 2	115.385	0	1.45817	2016	6.7	0.184			18.28		1LM	RMÖ	Örebro län, Ytvattenförekomster	19.7	14	0	5.7	3.3	43		6567054	474434	6567082	474534	SWEREF 99 TM
22587	Sågsnårsälven	134.517	0	1.32616	2016	7.3	0.273333			8.83333		1LM	RMÖ	Örebro län, Ytvattenförekomster	19.8	20.6	0	7.4	2.4	39		6586101	487342	6586100	487342	SWEREF 99 TM
22642	Källsjöbäcken, KÄLL	101.191	0.230978	1.74458	2012	6.62	0.33	76	10.3333	10.7778	3.55556	2LM	RMÖ	Gävleborgs län	19.8	17	0	6	2.2	24		6832306	597639	6832306	597640	SWEREF 99 TM
22644	Mjusbäcken, MJU	208.056	0	2.54142	2012	6.87	0.122667	24.4444	7	7.66667	2.11111	3LM	RMÖ	Gävleborgs län	19.6	20.1	0	6	3.1	45		6823816	588463	6823818	588463	SWEREF 99 TM
22647	Grottsjöbäcken, GRO	157.367	0	1.51931	2012	6.8	0.165	47.6667	7.66667	6.55556	2.77778	2LM	RMÖ	Gävleborgs län	19.2	24.1	0	6.3	3.4	39		6821647	595454	6821646	595454	SWEREF 99 TM
22652	Långsjöån	320.096	0	1.33798	2018	6.94	0.144	1.5	7	8.6	0.5	3LM	RMÖ	Gävleborgs län, Omdrevsvattendrag	19.7	12.8	0	5.7	3.5	37	SE678150-151932	6779923	562653	6779922	562654	SWEREF 99 TM
22653	Uttertjärnsbäcken, UTT	530.915	0	1.0764	2018	6.94	0.054	1.5	3	4.6	0.5	3LM	RMÖ	Gävleborgs län, Omdrevsvattendrag	19.8	15	0	3.9	3.7	35	SE684371-143625	6841078	478848	6841074	478797	SWEREF 99 TM
22654	Sorgboån, SOR	127.932	0	1.68613	2018	6.82	0.115	16.25	23	9.35	0.5	2LM	RMÖ	Gävleborgs län, Omdrevsvattendrag	19.6	13.6	0.5	5	4	43	SE684076-155442	6839585	597007	6839546	597049	SWEREF 99 TM
22655	Brinnasån, SOTA	187.464	0.747217	1.72716	2018	6.64	0.127	8	15	10.1	0.5	2MM	RMÖ	Gävleborgs län, Omdrevsvattendrag	19.6	15.9	0	5.7	3.9	55	SE684817-150172	6846346	544235	6846344	544235	SWEREF 99 TM
22656	Enån, ENÅ	213.899	0.138089	1.74415	2018	6.95	0.09	8	11	6.4	0.5	2MM	RMÖ	Gävleborgs län, Omdrevsvattendrag	19.5	20.1	0.5	6.9	3	53	SE687108-148532	6869047	527560	6868995	527560	SWEREF 99 TM
22657	Bodsjöån, BOD	328.653	0.0253852	1.55944	2018	6.79	0.116	1.5	5	8.6	0.5	3LM	RMÖ	Gävleborgs län, Omdrevsvattendrag	19.3	25.9	1	7.4	2.7	40	SE689884-152337	6897259	565242	6897268	565161	SWEREF 99 TM
22665	Estaboån	101.999	11.7987	3.75562	2012	7.1	0.241778			32.1111		1LM	RMÖ	Örebro län, Ytvattenförekomster	16.3	37.6	22.1	6.1	3.7	46	SE654150-145687	6539255	503147	6539254	503147	SWEREF 99 TM
22666	Estaboån	100.67	11.8055	3.7382	2012	7	0.295556			27.2222		1LM	RMÖ	Örebro län, Ytvattenförekomster	18.9	25.1	2.9	6	3.2	56	SE654145-145673	6539233	503022	6539233	503022	SWEREF 99 TM
22677	Örån, Näsknölen	391.551	0	0.402652	2013	6.26	0.1765	4	4	6	3	3LM	Forskningsdata	Waters gradientstudie	20	11.3	0	1.3	3.2	29		6749944	382772	6749898	382789	SWEREF 99 TM
22680	Götån, Örberget	170.296	0	1.26542	2013	6.78	0.226	29	6	6.5	3.5	1LM	Forskningsdata	Waters gradientstudie	20	4.3	0	2.8	3.1	29		6676271	418251	6676336	418254	SWEREF 99 TM
22708	Sörbybäcken, Ronneby	7.73291	18.5029	6.74327	2018	7.35	0.191667	2183.33		63.5		1LM	SRK	Ronnebyån	14.2	54.2	17.7	6	4.3	49	SE623300-146620	6231014	516126	6231020	516144	SWEREF 99 TM
23042	Hjortkvarnsån,	69.285	7.05396	2.20732	2009	7.2	0.352	145	94.5	22	4.25	1MM	RMÖ	Örebro län	18	39.3	1.4	6.2	4.2	70	SE653096-148189	6529039	528290	6529044	528424	SWEREF 99 TM
23050	Vinnfarsån, Karlsberg	203.414	0.33778	1.97326	2015	7.2	0.133	46.3	4.6	23	1.7	2MM	RMÖ	Gävleborgs län, Omdrevsvattendrag	19.8	24.9	0	8.3	0.9	16	SE682595-150490	6824099	547674	6824108	547688	SWEREF 99 TM
23052	Björsjöbäcken, nedströms väg	22.4526	0.028548	3.34623	2019	7.54	0.162	13	9	9.1	0.5	2LM	RMÖ	Gävleborgs län, Omdrevsvattendrag	19.2	26.5	1	8.1	2.1	33	SE672776-157908	6726943	623047	6726944	623050	SWEREF 99 TM
23053	Lillån	57.6094	0	1.9962	2019	6.71	0.317	22	10	11.4	0.5	2LM	RMÖ	Gävleborgs län, Omdrevsvattendrag	19.8	11.7	0	4.6	3.8	31	SE675448-156405	6753457	607691	6753457	607686	SWEREF 99 TM
23054	Murån, Stackänget	64.971	0.0154981	1.8228	2019	6.65	0.229	5	11	9	0.5	2LM	RMÖ	Gävleborgs län, Omdrevsvattendrag	19.5	15.1	0	5.3	4.3	52	SE675524-155898	6754157	602611	6754156	602611	SWEREF 99 TM
23055	Kilbobäcken, Kilbo	63.2048	0.482373	1.40959	2019	6.72	0.517	14	8	16.2	1	2LM	RMÖ	Gävleborgs län, Omdrevsvattendrag	19.4	24	0.2	7.2	2.4	41	SE679943-154834	6798219	591454	6798203	591442	SWEREF 99 TM
23056	Djupråbäcken	26.1482	4.12883	2.4757	2019	6.61	0.225	7	78	22.2	3	2LM	RMÖ	Gävleborgs län, Omdrevsvattendrag	19.5	23.7	0	6.3	3	51	SE681896-156616	6817939	609006	6817939	609006	SWEREF 99 TM
23057	Nianån	37.2482	0.444727	1.96197	2019	6.73	0.122	16	11	6.9	0.5	2MM	RMÖ	Gävleborgs län, Omdrevsvattendrag	19.7	22	0	7.1	2.3	35	SE683219-156073	6831093	603418	6831096	603418	SWEREF 99 TM
23059	Gådaån, Nedan utlopp Gussjömyrb.	270.264	0	1.35348	2019	6.72	0.132	1	9	8.8	0.5	3LM	RMÖ	Gävleborgs län, Omdrevsvattendrag	19.7	23.3	0	7.3	1.6	25	SE688381-149749	6881920	539554	6881928	539554	SWEREF 99 TM
23061	Lången, Långens utlopp	38.9475	24.4251	3.6769	2010	7	0.288833			67.1667		1LM	RMÖ	Örebro län	17.2	37.3	8.6	5.9	4.5	50	SE657936-146481	6577217	510620	6577212	510612	SWEREF 99 TM
23062	Sörbybäcken	38.8311	41.0601	4.39504	2015	7.85	0.137667			44.6667		1LM	Forskningsdata	Screening bekämpningsmedel	10.1	89.8	30.8	8	3.9	44	SE655397-146380	6551828	509932	6551870	509927	SWEREF 99 TM
23070	Luossajoki, Uppströms reningsverket	416.354	0	29.0402	2014	7.6		1382	4376.8	12.4		3LM	RK	Luossajoki	18	30.1	0.5	9.1	2.4	22		7534878	725388	7534878	725388	SWEREF 99 TM
23633	Västersjön40 utlo	109.945	15.693	2.7958	2017	6.9	0.256667			82.6667	12	1LM	SRK	Gullspångsälven	14.5	53.5	11.1	6.4	4.2	44		6570598	466480	6570594	466477	SWEREF 99 TM
23636	St Hällsjön utlo	195.498	0.148519	2.02566	2018	6.7	0.17			6.5		1LM	RMÖ	Örebro län, Ytvattenförekomster	19.8	14.1	0.5	6.1	3.5	53	SE662327-143671	6620757	482026	6620638	481828	SWEREF 99 TM
23639	Stensjön521 utlo	246.803	0	0.839243	2012	6.45	0.268			6.75		1LM	RMÖ	Örebro län, Ytvattenförekomster	20	3.9	0	2.7	4	37		6646844	480099	6646849	480113	SWEREF 99 TM
23642	Byabäcken	102.142	11.2322	2.62687	2009	7.2	0.216333			31.5		1LM	RMÖ	Örebro län	17.3	36.1	6.3	7.8	2.9	53		6533240	492802	6533240	492806	SWEREF 99 TM
23644	Kvarnsjön m Lövsjön utlo	241.293	0	1.2757	2012	6.75	0.16			8.25		1LM	RMÖ	Örebro län, Ytvattenförekomster	19.9	25	0	9.1	0.5	12		6644005	478484	6643978	478518	SWEREF 99 TM
23646	Aspaån 79	101.773	2.88723	2.72871	2009	6.6	0.229833			21		1LM	RMÖ	Örebro län	17.7	36.6	4.1	5.9	4.5	65	SE651800-144121	6515596	487786	6515598	487789	SWEREF 99 TM
23647	Bobäcken	104.749	18.2545	4.60057	2017	6.9	0.406667			61	6.7	1LM	SRK	Gullspångsälven	13.1	70.7	17.3	7.4	4.5	62	SE657497-142059	6572287	466490	6572286	466490	SWEREF 99 TM
23648	Brevensån 467	64.7977	6.34227	2.70327	2008	7.4	0.102			15		1MM	RMÖ	Örebro län	16.5	44.7	6	7.4	4.9	77	SE654404-148871	6542196	534949	6542194	534950	SWEREF 99 TM
23649	Bronaån 237	98.5379	19.966	2.77307	2009	7.3	0.136667			20		1LM	RMÖ	Örebro län	16.5	47.3	3.4	7.6	3.8	47		6530346	491587	6530350	491589	SWEREF 99 TM
23650	Brostugubäcken 246	112.433	3.29433	2.25867	2009	6.55	0.395667			16		1LM	RMÖ	Örebro län	18.4	22.2	0	2.7	1.3	17		6533872	515306	6533870	515302	SWEREF 99 TM
23651	Dohnaforsån 234	91.3664	5.78048	2.70613	2017	6.95	0.248167	390	53.7083	34.1667		1LM	RMÖ	Örebro län, Ytvattenförekomster	17.5	45.6	3	7.4	3.8	59	SE652670-144536	6524342	491829	6524354	491811	SWEREF 99 TM
23655	Finnåkersån 244	36.9176	3.13989	1.97079	2011	6.9	0.2014			24		1MM	RMÖ	Örebro län	16.5	49.9	2.9	6	5	71		6601399	532673	6601400	532669	SWEREF 99 TM
23656	Frösvidalsån 283	41.1147	12.0492	3.1082	2008	7.15				50.8889		1LM	RMÖ	Örebro län	15.2	43.3	15	7.4	4.6	83		6577418	502184	6577412	502184	SWEREF 99 TM
23657	Kanalen 295	38.2684	29.9085	3.23463	2010	7.35	0.227			57		1MF	RMÖ	Örebro län	14	64.8	7.8	7.5	3.8	55		6569572	504858	6569570	504857	SWEREF 99 TM
23659	Kumlaån 329	32.3766	37.8644	9.18203	2008	7.55	0.213			144.5		1MF	RMÖ	Örebro län	11.1	77.2	30.8	8.8	4.4	58		6557979	509187	6557979	509187	SWEREF 99 TM
23660	Lillån från Lunten	47.6522	7.07818	2.70879	2011	6.6	0.5062			50		1LM	RMÖ	Örebro län	16.8	31.4	2.4	4.7	4.6	66		6599462	526319	6599459	526296	SWEREF 99 TM
23661	Lillån till Ässingån	27.7828	14.3925	2.78675	2009	6.9	0.417167			93		1LM	RMÖ	Örebro län	16.7	38.7	12.7	4.9	4.5	51		6592917	530617	6592860	530609	SWEREF 99 TM
23662	Lillån från Lången	22.4106	23.7503	10.5451	2010	7.55	0.237			99.1667		1LM	RMÖ	Örebro län	11.9	78.5	20.7	7.1	4.2	56	SE657340-146725	6571282	513145	6571305	513118	SWEREF 99 TM
23667	Ralaån 337	41.5397	35.0205	11.0361	2016	7.9	0.2126			64.4		1LM	RMÖ	Örebro län, Ytvattenförekomster	14	82.1	19.7	8.2	4.2	47	SE655445-146343	6552296	509556	6552288	509552	SWEREF 99 TM
23668	Skyllbergsån/Rönnesån 240	109.328	3.84074	3.14869	2009	7.05	0.345667			21.3333		1LM	RMÖ	Örebro län	17.6	26.8	0.5	3.8	3.7	39		6532746	501554	6532736	501559	SWEREF 99 TM
23669	Skagersholmsån elfiske3	75.1962	2.90168	3.75901	2008	6.7	0.367			30.5		1LM	RMÖ	Örebro län	19.2	21.6	0.5	5.1	4.1	48		6534142	465601	6534115	465615	SWEREF 99 TM
23670	Skedviån 275	22.469	33.9068	2.15116	2008	7.1	0.197			75.5		1LM	RMÖ	Örebro län	14.6	49.5	22.7	6.2	4.5	61		6589427	538796	6589430	538798	SWEREF 99 TM
23671	Stavån 341	68.2152	3.33641	3.21821	2011	5.7	0.5496			32.2		1LM	RMÖ	Örebro län	17.7	27.4	4.2	5.1	5.2	84		6548932	481826	6548936	481830	SWEREF 99 TM
23676	Svartälven 814	125.863	0.234429	2.04429	2008	7.1	0.1175			5.75		1SM	RMÖ	Örebro län	19	22.2	1.2	7.7	2.6	44		6582462	477922	6582548	477973	SWEREF 99 TM
23678	Torphyttebäcken 230	74.4594	5.77525	3.2144	2009	7.05	0.334667			21.6667		1LM	RMÖ	Örebro län	18.9	28	2.8	7.1	2.6	38		6605918	511275	6605930	511231	SWEREF 99 TM
23679	Gallabergsbäcken 335	66.5395	11.1979	3.98162	2011	7	0.1744			26.4		1LM	RMÖ	Örebro län	16.1	44.4	5	8.7	3.1	49	SE654532-144426	6542939	490505	6542914	490528	SWEREF 99 TM
23680	Täljeån 339	43.0871	43.8478	4.40027	2008	7.6	0.25			186		1MF	RMÖ	Örebro län	13.1	72.8	23.8	9	4.8	54		6557428	499107	6557424	499104	SWEREF 99 TM
23681	Ullersättersbäcken	31.2171	17.2141	3.22326	2017	6.8	0.346667			108.5		1LM	RMÖ	Örebro län, Ytvattenförekomster	14.2	47.5	16.2	7.7	4.4	68	SE659195-148016	6589980	525824	6589993	525853	SWEREF 99 TM
23686	Ässingån-Övre 260	30.7633	9.68785	2.1071	2011	6.8	0.2406			63.8		1MF	RMÖ	Örebro län	15.2	70.6	0.5	6.7	2.6	36		6593982	530274	6594045	530274	SWEREF 99 TM
23689	Lillån-Tångeråsa	69.3804	19.4087	2.28563	2011	6.8	0.7176			43.6		1LM	RMÖ	Örebro län	16.1	37.7	14.6	7.9	3.2	27	SE655485-144364	6552456	489771	6552451	489737	SWEREF 99 TM
23690	Lillån nedan banvall	68.1881	1.57449	2.7319	2012	7.1	0.121			13		1LM	RMÖ	Örebro län, Ytvattenförekomster	18.8	24.9	1.7	6.1	3.6	59		6556465	482315	6556523	482268	SWEREF 99 TM
23691	Svartån vid Ågrena	75.65	0.254978	2.48272	2009	5.85	0.623167			33		1LM	RMÖ	Örebro län	19.8	16.1	0.5	2.3	2.3	19		6542759	476443	6542763	476448	SWEREF 99 TM
23692	Torpabäcken norr	45.9342	46.6962	5.41229	2018	7.8	0.1306			75.4		1LM	RMÖ	Örebro län, Ytvattenförekomster	13	80.2	19.5	9.3	4.6	68	SE655683-145347	6554554	499572	6554552	499564	SWEREF 99 TM
23693	Skagershultamossen	65.7	5.09304	1.64669	2009	6.65	1.08683			67.1667		1LM	RMÖ	Örebro län	19.1	13.8	0.2	4	2.6	22		6551912	485229	6551882	485214	SWEREF 99 TM
23698	Klockarbäcken-Ervalla	33.8633	32.009	2.75308	2016	7.45	0.4			102.833		1LM	RMÖ	Örebro län, Ytvattenförekomster	8.8	80.4	50.2	8.8	4	51		6588821	513552	6588882	513538	SWEREF 99 TM
23699	Lerkesån elfiske 1	158.55	0.149428	2.14813	2012	6.8	0.16			12		1LB	RMÖ	Örebro län, Ytvattenförekomster	19.1	24.4	0.2	6.2	2.9	34		6592928	500987	6592912	501011	SWEREF 99 TM
23701	Allmosälven	156.1	0.39939	2.78352	2012	6.85	0.243			7.9		1LM	RMÖ	Örebro län, Ytvattenförekomster	20	5.3	0	3.8	3.4	31	SE663242-143785	6629916	483044	6629914	483043	SWEREF 99 TM
23702	Svarthavsbäcken mitt	235.298	0	1.90288	2012	5.9	0.504			8.45		1LM	RMÖ	Örebro län, Ytvattenförekomster	19.6	1.5	0	1.2	2.4	31	SE664605-143711	6643530	482138	6643525	482144	SWEREF 99 TM
23707	Mörttjärnsbäcken8901 utlo	218.139	0	1.6864	2012	4.95	0.604			10.8		1LM	RMÖ	Örebro län, Ytvattenförekomster	20	4	0	1.4	2.3	10	SE665236-144748	6649963	492426	6649926	492413	SWEREF 99 TM
23709	Mosstorpbäcken utlo	81.0868	10.6965	2.19287	2011	5.9	0.8132			74		1LM	RMÖ	Örebro län	17	22.4	9.7	3.4	4.4	59	SE655451-141760	6551802	463749	6551792	463700	SWEREF 99 TM
23710	Nyängsbäcken	107.552	18.5706	2.92111	2017	6.7	0.406667			88	8.6	1LM	SRK	Gullspångsälven	11.8	74.4	30.1	8	4.4	49	SE657210-141956	6569406	465495	6569410	465493	SWEREF 99 TM
23713	Saxhyttälven södr	175.25	0.316692	2.09421	2012	7.25	0.0775			4.3		1MM	RMÖ	Örebro län, Ytvattenförekomster	19.2	18.1	0.2	6.3	3.9	49		6622026	470415	6622010	470423	SWEREF 99 TM
23717	Jonsbobäcken södr	191.33	0	1.48119	2012	6.6	0.2385			8.15		1LM	RMÖ	Örebro län, Ytvattenförekomster	19.7	10.5	0	4	4.3	47	SE661758-143710	6615074	482465	6615078	482478	SWEREF 99 TM
23718	Sikforsån södr	185.9	0.0291535	1.84324	2012	6.9	0.1685			7.3		1MM	RMÖ	Örebro län, Ytvattenförekomster	19.5	18.6	0	5.8	3.5	44		6629410	476732	6629372	476730	SWEREF 99 TM
23721	Svartån-nedstr.Teen2056	66.0055	1.20521	2.72824	2010	6.75	0.245833			15.3333		1MF	RMÖ	Örebro län	18	37.5	1.7	7	4	47		6555628	483395	6555620	483321	SWEREF 99 TM
23725	Fågelsjön54 utlo	103.277	9.62808	2.95841	2012	7.65	0.091			17		1LM	RMÖ	Örebro län, Ytvattenförekomster	16.6	51.5	1.9	6.9	4.8	69		6534838	499320	6534839	499331	SWEREF 99 TM
23726	Torsbroån östr	120.878	13.9753	2.91142	2009	7.6	0.1745			25.3333		1LM	RMÖ	Örebro län	16.6	70.7	0.7	7.2	4.2	40		6535456	494964	6535487	494941	SWEREF 99 TM
23742	Kedjans mynning	112.445	11.7067	3.17551	2011	7.2	0.1778			42.8		1LM	RMÖ	Örebro län	15.1	71.4	3.7	7.8	1.7	23		6582967	470119	6582970	470116	SWEREF 99 TM
23743	Brattforsbäcken	128.8	0.21163	1.6383	2012	5.63	0.463			17		1LB	RMÖ	Örebro län, Ytvattenförekomster	19.7	18.2	0	5.7	3.3	41	SE661777-145633	6615498	501692	6615484	501709	SWEREF 99 TM
23744	Kvarntorpsbäcken	96.573	17.3334	4.58848	2017	6.7	0.396667			69.6667	8.1	1LM	SRK	Gullspångsälven	15.2	61	7.9	6.8	3.8	49	SE657198-142232	6569320	468255	6569320	468255	SWEREF 99 TM
23745	Näsbygraven 334	27.1499	43.1254	5.02335	2016	8	0.1622			50.2		1LM	RMÖ	Örebro län, Ytvattenförekomster	13.8	90.1	15.9	7.9	2.7	35		6557953	516965	6557952	516963	SWEREF 99 TM
23760	Spettån	76.746	0.00972681	1.62179	2018	5.3	0.597143			33		1LM	RMÖ	Örebro län, Ytvattenförekomster	19.5	8.5	0.8	3.5	5.1	65	SE655086-142694	6548323	473034	6548329	473053	SWEREF 99 TM
23819	Tibon utlo	105.98	7.58144	2.06437	2016	7	0.206167	82.5	10.8333	21.1667	2.53333	1LM	SRK	Nyköpingsåarnas vattenvårdsförbund	19	26.1	1.4	6.3	3.5	50	SE654190-145501	6539674	501395	6539650	501291	SWEREF 99 TM
23821	Timsälven-LV205	111.52	3.81711	2.65072	2017	7.1	0.12			21	3.9	1SF	RMÖ	Örebro län, Ytvattenförekomster	15.5	51	11.8	8	5.4	83	SE658234-142644	6579726	472245	6579756	472232	SWEREF 99 TM
23823	Arbogaån Kungsvägen	14.85	5.60644	2.92536	2017	7.15	0.165	169.833	26	24.1333	3.68333	1SM	RMÖ	Örebro län, Ytvattenförekomster	17.1	34.9	11	8.5	2.6	44	SE658948-148667	6587586	532361	6587601	532377	SWEREF 99 TM
23827	Djursvasslan	597.98	0.0814565	0.262587	2016	7.085	0.1475	11.1667	4.83333	8.95833	1.54167	3LM	NMÖ	IKEU (Integrerad KalkningsEffektUppföljning)	18.7	32.4	1.9	7.8	4	41	SE688175-137882	6878341	420985	6878342	420982	SWEREF 99 TM
23829	Havssvalgsbäcken	316.063	0	1.47823	2016	4.88	0.50205	8.025	11.15	13.24	2.775	2LM	NMÖ	IKEU (Integrerad KalkningsEffektUppföljning)	20	0	0	1.2	1.1	8	SE683983-154323	6838522	585829	6838522	585829	SWEREF 99 TM
23830	Örvallsbäcken, Gravbacka	114.796	0	2.21283	2016	6.54	0.3238	50.75	7.4	10.505	1.3	2LM	NMÖ	IKEU (Integrerad KalkningsEffektUppföljning)	19.6	21.3	0	6.3	2.7	31	SE684262-154542	6841338	587984	6841338	587984	SWEREF 99 TM
23832	Övre Häggingån	704.573	0	0.00719766	2016	6.665	0.07525	32.7917	4.04167	3.06667	1.125	3LB	NMÖ	IKEU (Integrerad KalkningsEffektUppföljning)	19.2	21.9	0	5.2	1.9	19	SE688000-137230	6876502	414488	6876502	414488	SWEREF 99 TM
23833	Prästvallsbäcken 4141	279.782	0	1.56587	2016	6.96	0.34045	74.65	6.625	8.66	1.325	2LM	NMÖ	IKEU (Integrerad KalkningsEffektUppföljning)	20	24.6	0	8.8	0.5	10	SE683560-154758	6834360	590204	6834358	590200	SWEREF 99 TM
23845	Märstaån-Odensalabäcken	5.45223	24.6742	18.6001	2014	7.44	0.101667	1895	68	127.383	73.1667	1LM	RMÖ	Stockholms län	13.3	85.4	17.2	8.6	3.1	35		6613765	661901	6613761	661901	SWEREF 99 TM
23846	Bällstaån-Travbron	1.54393	2.68871	37.2395	2017	7.635	0.0385833	589.333	187.583	75.3167	28.1667	1LF	RMÖ	Stockholms län, trendvattendrag	10.9	84.4	43.9	8.6	2.8	32	SE658515-162050	6584699	666743	6584700	666726	SWEREF 99 TM
23863	Tulkaströmmen, Västernäs	2.1448	7.84998	3.25191	2015	7.19	0.1885	79	22.75	36.1	5.75	1LM	RMÖ	Stockholms län. Extensiv kartering av vattendrag	13.7	73.6	7	7.6	4.1	62	SE666620-166001	6669338	700192	6669340	700184	SWEREF 99 TM
24133	Uppströms Hjälstaviken	3.10718	64.5973	3.2896	2015	7.58	0.0584167	2011.42	31.8333	60.8	29.5833	1LM	Forskningsdata	Screening bekämpningsmedel	12.2	76.3	33.5	8.4	4	39		6618436	633576	6618441	633589	SWEREF 99 TM
24135	Enköpingsån, Enköping S	2.32466	42.7845	7.30783	2017	7.43	0.101667	2468.58	3723.33	184.958	63.75	1MF	RMÖ	Uppsala län	11.7	87.2	19.4	8.1	3.1	27	SE661219-157158	6611324	616969	6611323	616968	SWEREF 99 TM
24140	Tämnarån, Karlholms bruk	5.37955	17.0958	2.85481	2017	7.735	0.162667	715.167	68.6667	44.475	11.8333	1SM	RMÖ	Uppsala län	14.3	81.4	10.6	9.8	2.8	28	SE671239-160028	6711834	644427	6711833	644427	SWEREF 99 TM
24141	Strömarån, Skärplinge	3.38492	11.0963	2.49127	2017	7.62	0.213	640.667	209.667	51.4833	21	1MM	RMÖ	Uppsala län	15	76.8	2.6	9.4	1.3	16	SE670925-160665	6708772	650834	6708799	650906	SWEREF 99 TM
24142	Olandsån, Ledsundet	3.95702	19.8134	2.7904	2017	7.555	0.145333	944.125	81.3333	54.8083	14.9583	1MF	RMÖ	Uppsala län	13.8	72.9	19.5	9.8	4	46	SE669252-163452	6692389	678899	6692389	678899	SWEREF 99 TM
24144	Knivstaån, Glömtorp	9.85881	11.664	5.86558	2017	7.335	0.108417	4993.17	920.5	103.442	42.25	1MM	RMÖ	Uppsala län	12.5	80	11.1	8.5	3	38	SE662222-161183	6621835	657074	6621834	657073	SWEREF 99 TM
24715	Broälven, efter sammanfl. Lillevatten	33.4233	0	1.48611	2016	6.6	0.1332	165	31.4	44.74	15.7	1LM	RMÖ	Västra Götalands län, sjöar och vattendrag	18.5	19.8	2.9	4.7	4.4	60		6485930	297405	6485930	297405	SWEREF 99 TM
25013	Dyltaån innan infl. Väri	35.4879	5.80258	2.80177	2008	7.15	0.264333	286.667	26.8333	23.8333	6.75	1SF	RMÖ	Örebro län	16.1	37.2	4.3	6.2	5.2	85	SE658905-146825	6586937	513955	6586937	513955	SWEREF 99 TM
25018	Kumlaån vid Brånsta	37.2023	36.8194	9.08802	2016	7.7	0.119167	5358.5	564.617	61.8833	13.1167	1MF	SRK	Eskilstunaån	12.5	79.4	27.7	9.1	3.6	53	SE655780-146290	6555557	508956	6555557	508956	SWEREF 99 TM
25021	Garphytteån vid Hidinge	53.814	5.26761	3.88355	2009	7.3		386.667	68.5	21.8333	2.5	1LM	RMÖ	Örebro län	17.8	37.3	3.4	7.5	3.1	41	SE656865-144720	6566293	493232	6566233	493214	SWEREF 99 TM
25022	Svartån vid Brohyttan	47.19	3.54651	2.68359	2010	6.49	0.2464	100.667	31.1667	20.8333	5.08333	1MM	RMÖ	Örebro län	19	21.1	1.9	5.3	3.7	47	SE656534-144582	6562968	491823	6562927	491803	SWEREF 99 TM
25024	Lillån fr. Logsjön v. Knista	45.0751	47.7325	3.93318	2016	7.85	0.120333	1293.33	355.017	81.5167	25.75	1LM	SRK	Eskilstunaån	13.9	90.1	9	8.4	3.3	41	SE656438-144881	6562044	494823	6562039	494823	SWEREF 99 TM
25027	Ässingån, Fellingsbro	15	16.7799	2.53834	2016	6.95	0.2025	244	44.65	57.55	8.55	1MM	SRK	Arbogaån	9.6	82.8	69	7.1	3.4	37	SE658960-148725	6587828	533018	6587716	532939	SWEREF 99 TM
25028	Skedviån Ålsänge	17.6606	37.3726	2.24605	2011	6.915	0.221333	497.167	60	111.333	68	1LM	RMÖ	Örebro län	13.5	58	21.3	6.8	5.7	87	SE658870-149365	6586894	539347	6586904	539357	SWEREF 99 TM
25113	Gärsjöbäcken	93.1307	0	1.22737	2016	5.86	0.441615	70.3077	39.2308	35.3615	6.84615	1LM	RMÖ	Västmanlands län	19.3	6.4	0	2.2	3.3	31	SE664477-152370	6643304	568703	6643304	568703	SWEREF 99 TM
25178	Lillån 1 (Nynäs)	6.92	44.603	4.46064	2017		0.085	416.5	18.5	77	44.5	1MM	RMÖ	Västmanlands län	12.9	88.1	24.4	7.6	4.9	65	SE661287-155994	6611842	605320	6611793	605354	SWEREF 99 TM
25203	Forsån (34)	67.86	7.14562	5.49144	2007	6.86	0.113333	274.5	79.6667	35.25	8.275	2MF	RMÖ	Dalarnas län	15.2	49.3	6.9	7.7	3.7	49	SE667462-152735	6673186	571987	6673285	571987	SWEREF 99 TM
25204	Herrgårdsdammen (34A)	148.109	0.927438	8.85087	2018	7.15	0.0680833	794.167	63.9167	11.6667	1.16667	2LM	SRK	Dalälven	16.2	61	0	7.8	1.2	11	SE668460-152235	6683162	566698	6683162	566707	SWEREF 99 TM
25205	Tandån (K1)	425.708	0.0867467	1.85544	2018	6.95	0.100167	19.2917	11.6667	12.4167	2.58333	3MM	SRK	Dalälven	18.9	28.7	0.2	6.6	3.8	34	SE678546-133829	6781648	381668	6781685	381614	SWEREF 99 TM
25206	Fulan (2)	366.227	0.0296765	0.910997	2018	7.05	0.100667	20.4167	4.66667	8.83333	1	3MM	SRK	Dalälven	19.7	24	0	7.6	1.8	26	SE680220-135350	6798566	396662	6798614	396694	SWEREF 99 TM
25209	Grycken, inl. (24)	132.432	0.905907	2.56061	2018	7.1	0.0678333	55.3333	18.8333	11.5	1.33333	2MM	SRK	Dalälven	18.2	28.5	1.2	7.6	2.8	40	SE672944-148240	6727432	526387	6727400	526350	SWEREF 99 TM
25210	Ljusterån	98.2514	3.86266	3.70868	2018	7.5	0.0635	850	365	29.1667	10.5	2MM	SRK	Dalälven	11.8	88.8	38.2	8	2.5	28	SE669575-149500	6693912	539394	6693975	539367	SWEREF 99 TM
25211	Amungen, utlopp (f.d. Långshytteån)	83.92	4.13585	2.62396	2018	7.25	0.0471667	43	23.3333	17.3333	2.33333	2SF	SRK	Dalälven	14.6	71.9	7.4	9.2	4	59	SE670000-150770	6698178	553052	6698110	553033	SWEREF 99 TM
25212	Broån (31)	90.8722	29.3571	5.35132	2018	7.2	0.1095	480	94.8333	61.5	25.3333	2LM	SRK	Dalälven	11.2	83.8	42.5	7.8	4.1	49	SE668320-151140	6681534	555488	6681537	555483	SWEREF 99 TM
25213	Årängsån (36)	66.6089	8.51397	2.96533	2018	6.85	0.183167	273.583	61.8333	36.5	9.83333	2MM	SRK	Dalälven	16.3	43	8.7	7.5	3.9	44	SE667600-153785	6674694	582466	6674624	582563	SWEREF 99 TM
25283	Bodabäcken 2	17.1832	24.1098	3.36294	2014		0.287	504	23.8333	77.3833	37.5	1LM	RMÖ	Västmanlands län	11	80.4	32.1	7	5.4	66		6604724	574828	6604700	574831	SWEREF 99 TM
25299	Hjulbäcken, mynning till Sagån	43.5046	25.1979	2.10375	2015		0.4305	868.75	38.5	106.1	38.5	1LM	RMÖ	Västmanlands län, påväxtalger i vattendrag	13	77.2	18.7	10	3.1	49	SE662905-155217	6627928	597338	6627940	597360	SWEREF 99 TM
25302	Rotälven (13)	234.11	0.187222	1.1457	2017	6.9	0.105833	28.5833	2.95833	7.58333	1	3MM	RMÖ	Dalarnas län	19.5	24.5	0.2	6.9	2.5	32	SE679464-140483	6791574	448026	6791574	448026	SWEREF 99 TM
25315	Grövlan (10)	488.982	0	0.70804	2018	6.9	0.0391667	29.5833	12.6667	5.83333	1	3MM	SRK	Dalälven	19.8	24.9	0	7.9	1.8	22	SE687250-133450	6868587	376804	6868663	376797	SWEREF 99 TM
25318	Evertsberg (15)	201.93	0.520395	1.81916	2018	6.8	0.101667	40.1667	13.5	8.33333	1	3MF	SRK	Dalälven	19.8	23	0	7.3	2.7	36	SE677934-141190	6776440	455310	6776437	455353	SWEREF 99 TM
25591	Göljån	481.398	0	0.000473628	2017	6.43	0.17925	43.125	3.5	11.9167	6.5	3LB	RMÖ	Dalarnas län	19.2	26.3	2.8	4.9	2.8	31		6828604	388794	6828604	388794	SWEREF 99 TM
25598	Kölstaån	9.91872	14.2999	2.64182	2017	7.15	0.241667	685.5	38.8333	107.083	34	1MM	SRK	Köpingsån-Köpingsviken	13.3	70.6	11.1	5.9	5.4	85	SE660048-151057	6598874	556117	6598874	556117	SWEREF 99 TM
25599	Venabäcken	68.2002	0.638838	1.86653	2017	6.3	0.245833	17.25	19.75	23.75	3.91667	1LM	SRK	Köpingsån-Köpingsviken	18.8	25.7	5.4	5.8	3.6	39	SE661552-150773	6613881	553103	6613881	553103	SWEREF 99 TM
25600	Valstaån	2.81957	10.6788	2.35722	2017	6.95	0.204917	282.417	26.5	66.8333	15	1MM	SRK	Köpingsån-Köpingsviken	15.1	64.6	9.1	6.7	3.5	51	SE660030-150992	6598686	555469	6598686	555469	SWEREF 99 TM
25601	Kolsva	36.6162	3.51732	2.29012	2011	6.8	0.182917	82.5	16.9167	18.25	4.31667	1SM	SRK	Hedströmmen	16.2	44	5.9	5.9	5.1	79	SE660795-150250	6606243	547960	6606239	547946	SWEREF 99 TM
25703	NJURUNDABOMMEN	3.215	0.962391	1.61535	2011	7.25	0.08	52.75	7	12.25	2.75	2SF	SRK	Ljungan	18	33.2	1.7	7.8	3.7	61		6906644	623494	6906644	623494	SWEREF 99 TM
25741	Storån inlopp Bolmen	143.467	7.49336	3.1938	2008	6.7	0.304167	235.833		20.8333		1MF	RMÖ	Jönköpings län	19.4	13.3	0.7	4.8	3.8	47		6327204	423201	6327204	423201	SWEREF 99 TM
25810	Hagälven, vålfall	179.111	0	1.84072	2013	6.68	0.111	86	7	6.75	1.5	1LM	Forskningsdata	Waters gradientstudie	19.6	13.6	0	6.1	3.2	34		6651462	427674	6651492	427674	SWEREF 99 TM
26038	Sännan Hallaforsen	82.6708	1.36225	3.41591	2013	6.9	0.276667	308		13		1LM	KEU	Hallands län	19.7	18.8	0	6	3	42	SE630280-133300	6299233	382201	6299200	382236	SWEREF 99 TM
26228	Björkesjöbäcken, uppst vägen ned Björkesjön	36.5594	1.50189	3.41039	2014	6.225		247.75		12.675		1LM	RMÖ	Blekinge län	18.8	20.2	0	4.9	4.4	51		6232624	493769	6232617	493760	SWEREF 99 TM
26326	Norr-Veman	470.294	0.0102917	0.571464	2014	6.77		41		8.55		3MM	SRK	Ljusnan och Södra Hälsinglands inlandsvatten	19.6	25.4	0	8	2	23	SE693070-140096	6927580	442500	6927651	442548	SWEREF 99 TM
26412	Lillån upp Hallaryd	94.9142	3.7158	3.5297	2014	6.01		155		24.3333		1LM	RMÖ	Kronobergs län	19.1	19.2	0.5	4.2	5	69		6260684	431317	6260614	431415	SWEREF 99 TM
26421	Ryenbäcken utlopp	59.0356	3.17278	3.62986	2012	5.95	0.158333			10.25		1MM	KEU	Hallands län	19.3	14	0.5	3.8	4.7	50	SE633611-131128	6332297	360092	6332294	360088	SWEREF 99 TM
26423	Stampån, Vismered	100.641	3.49221	3.3884	2018	6.45	0.358333	170		16.5		1LM	KEU	Hallands län	19	24.4	0.4	6.7	2.9	46	SE633323-132205	6329520	370904	6329493	370902	SWEREF 99 TM
26431	Gallån Läppareboda 123	16.5195	3.0694	3.45147	2014	6.55		583.667		18.1667		1LM	RMÖ	Blekinge län	14.9	62.9	12.9	6.9	3	36	SE623279-143155	6230420	481514	6230374	481528	SWEREF 99 TM
26458	Storån 60	15.26	5.02112	5.25569	2015	6.79		359		11.5333		1MF	SRK	Lygnern	15.4	62.5	5.8	7.1	4.4	79	SE638485-129740	6380858	345653	6380808	345654	SWEREF 99 TM
26648	Vrångsälven,tälle/stn	89.5285	3.19419	3.16193	2017	6.65	0.182	261.667	144.5	21.8333		1MM	SRK	By- och Borgviksälven	17.9	26.7	8	4.8	4.4	52	SE664049-130194	6636338	347127	6636328	347120	SWEREF 99 TM
26662	Nissan nedstr Skeppshult	136.6	3.9154	3.86524	2016	6.85	0.264167	212.5		18.3333		1SF	SRK	Nissan	19.5	25	0.5	7.4	1.9	42	SE633450-135350	6331155	402314	6331704	402272	SWEREF 99 TM
26708	Vilshultsån norr om Olofström	52.1324	1.38241	4.35792	2018	6.75	0.45	115	50.5	21		1MM	RMÖ	Blekinge län	19.2	19.8	0.5	7.1	2.3	31	SE624121-142062	6238698	470502	6238708	470492	SWEREF 99 TM
26789	Lilla Lesjön utlo	117.643	0	1.11621	2015	6.77	0.0746667	5		6.7		1LM	KEU	Värmlands län	19.4	18.3	0.5	6.5	3.1	39	SE659881-131902	6594883	364692	6594883	364692	SWEREF 99 TM
26834	Anderstorpsån inl Nissan	147.9	2.90816	5.11933	2014	6.35	0.470833	126.667	72.8333	22.6667		1MF	SRK	Nissan	18.6	19.9	1.2	3.6	4.4	55		6343774	412859	6343719	412775	SWEREF 99 TM
26843	Kastjärnsbäcken, stampen	96.0913	0	1.14084	2015	6.63	0.265667	13		16.6333		3L-	KEU	Värmlands län	19.9	24.4	0	8.1	0.5	12	SE657550-127900	6571104	324981	6571104	324981	SWEREF 99 TM
26844	Hålevikstjärnsbäcken,rönningen	104.975	0.538855	1.20847	2015	6.58	0.285333	6.33333		17.2333		3M-	KEU	Värmlands län	19.7	24.4	0	7.2	1.5	30	SE657670-127740	6572284	323368	6572284	323368	SWEREF 99 TM
26883	Åtorpsälven, före vargsjön	128.905	0	1.73074	2016	6.18	0.128	64.6667		6.76667		1LM	KEU	Värmlands län	19.7	12.3	0.5	5.3	4.1	48	SE658552-132197	6581638	367801	6581656	367773	SWEREF 99 TM
27020	Kungsätersån Hultaberg	20.3363	8.27745	3.21606	2016	7	0.12	402.333		14.6		1LM	KEU	Hallands län	19.3	23.5	0.7	6.4	3	41	SE635787-130372	6354026	352342	6353940	352291	SWEREF 99 TM
27022	Kvarnbäcken Mälltorp	21.306	2.76128	2.45509	2015	6.9	0.0466667	348.5		13.95		1LM	KEU	Hallands län	19.5	20.6	0	6.2	2.7	39	SE635195-129665	6347854	345309	6347872	345323	SWEREF 99 TM
27032	Skälbrobäcken inlopp Alsterån	43.2857	14.3103	3.94843	2016	6.8	0.399167	2493.33		35.5		1LM	SRK	Alsterån	18.7	17.8	0.2	4.7	4.4	45	SE631975-152674	6318458	575638	6318457	575638	SWEREF 99 TM
27856	Vitån	0.45	0.938881	1.33808	2016	6.17	0.2495	24.7188	19.4688	33.3687	6.25	2MF	RMÖ	Norrbottens län	17	50.1	3.5	5.8	4.3	54		7324992	841458	7324992	841458	SWEREF 99 TM
27934	Lövbrobäcken	19.1544	21.1406	4.73445	2018	7.15	0.112833	1151.67		60.1667		1LM	RMÖ	Västra Götalands län, sjöar och vattendrag	12.9	81.8	22.4	8.7	4.3	60	SE638285-129895	6378827	347227	6378827	347227	SWEREF 99 TM
28182	Ålebäcken	89.4502	64.0515	3.90982	2007	8.125	0.1675	4579.17	114.583	203.333	188.667	1L-	RMÖ	Östergötlands län	14.3	97	9.3	7.2	2.2	34	SE646330-143190	6460823	479117	6460813	479137	SWEREF 99 TM
28183	Märstaån-Halmsjöbäcken	7.82053	3.91975	30.8789	2014	7.765	0.10125	335.917	37.5	62.3167	27.3333	1LM	RMÖ	Stockholms län	15	86.9	5.4	9	3.6	47		6613903	662539	6613905	662538	SWEREF 99 TM
28184	Märstaån-Kättstabäcken	7.87332	8.48614	26.8263	2014	7.82	0.21875	661	50.8333	246.417	92.75	1LM	RMÖ	Stockholms län	12.5	87.3	21.7	8.3	4.1	44		6613922	662499	6613926	662499	SWEREF 99 TM
28230	Hynnan	265.42	0	0.975074	2013	6.84	0.2375	16	4.5	8	2	3LM	Forskningsdata	Waters gradientstudie	19.9	6.3	0	4.2	2.8	18		6755976	363383	6755976	363383	SWEREF 99 TM
28231	Likan	277.707	0	1.21311	2013	7.045	0.185	0.5	2.25	7	3	3LM	Forskningsdata	Waters gradientstudie	19.4	21	0	6.2	2.7	26		6727422	392900	6727422	392900	SWEREF 99 TM
28232	Tåsan	397.119	0	1.11373	2013	6.56	0.1225	17.5	7.5	7	2.5	3MM	Forskningsdata	Waters gradientstudie	19.8	10.4	0.7	4.2	3.6	35		6749171	383847	6749171	383847	SWEREF 99 TM
28233	Halgån	397.57	0	1.08001	2013	6.73	0.1345	12	6	5.5	1.5	3MM	Forskningsdata	Waters gradientstudie	19.9	12.8	0	6.3	2	21		6717612	409603	6717612	409603	SWEREF 99 TM
28234	Krickmyrbäcken	213.182	0	2.1504	2013	6.185	0.4585	5	8.5	31	8	2SF	Forskningsdata	Waters gradientstudie	18.7	19.4	0.7	3.4	3	27		7134940	726037	7134944	726034	SWEREF 99 TM
28235	Bergmyrbäcken, Abborrtjärn	193.342	0	1.33312	2013	6.73	0.237	2.75	3.25	11.5	4.5	2MM	Forskningsdata	Waters gradientstudie	19.3	15.9	0.7	2.8	4.1	36		7133032	729231	7133034	729228	SWEREF 99 TM
28236	Stortjärnbäcken, Åheden	184.08	0	0.879273	2013	6.57	0.318	12	8.5	38	13.5	2LM	Forskningsdata	Waters gradientstudie	19.9	1.9	0	2.6	2.6	21		7132228	732170	7132232	732168	SWEREF 99 TM
28237	Stormyrbäcken	256.147	0	1.37548	2013	6.105	0.38	8	7	25	11	2LM	Forskningsdata	Waters gradientstudie	20	0.9	0	2.1	2.6	17		7134369	731725	7134366	731731	SWEREF 99 TM
28238	Krycklan	221.825	0	2.2545	2013	6.93	0.201	7	3.25	9.5	2.5	2LM	Forskningsdata	Waters gradientstudie	19.4	14.6	0	4.7	4.2	45		7135227	734038	7135225	734040	SWEREF 99 TM
28239	Kläppmyrbäcken 1	333.086	0	0	2013	6.125	0.448	6.5	4.5	30	10	3LM	Forskningsdata	Waters gradientstudie	20	0	0	0.8	1.3	13		7138520	737659	7138521	737657	SWEREF 99 TM
28240	Kläppmyrbäcken 2	334.018	0	0	2013	6.29	0.423	9.5	11.5	31	13	3LM	Forskningsdata	Waters gradientstudie	20	0	0	1.2	2	10		7138589	737748	7138592	737746	SWEREF 99 TM
28241	Svartbäcken 1	302.276	0	0.570085	2013	6.46	0.2705	5	2.75	16	7	3LM	Forskningsdata	Waters gradientstudie	19.7	2.4	0	2.2	2.6	20		7136996	740045	7137002	740046	SWEREF 99 TM
28242	Svartbäcken 2	289.847	0	1.22677	2013	6.85	0.273	5.5	2.25	11	4	3LM	Forskningsdata	Waters gradientstudie	19.5	12.5	0	3.2	3.9	37		7136646	740330	7136645	740331	SWEREF 99 TM
28243	Krycklan's creek	225.474	0	1.87914	2013	6.73	0.2445	5	3.75	19	3	2LM	Forskningsdata	Waters gradientstudie	18.3	35.9	1.5	3.8	3.8	35		7135251	733940	7135254	733939	SWEREF 99 TM
28244	Kluddbäcken	198.924	0	1.2204	2013	6.82	0.3125	15	5.5	17.5	7.5	2MM	Forskningsdata	Waters gradientstudie	19.9	5	0	2.9	3.6	30		7129021	736960	7129023	736958	SWEREF 99 TM
28245	Bastumyrbäcken	159.719	0.202749	1.58419	2013	6.75	0.3255	3.5	3.25	25.5	7	2MM	Forskningsdata	Waters gradientstudie	19.9	2.1	0	2.3	2	12		7128212	735735	7128218	735738	SWEREF 99 TM
28246	Västra Nybyggsbäcken	188.825	0	1.24993	2013	6.885	0.2015	7.5	1.5	14	4.5	2LM	Forskningsdata	Waters gradientstudie	19.4	23.5	0	5.1	3.1	26		7127288	738258	7127290	738260	SWEREF 99 TM
28247	Hjuksvallbäcken	146.179	0	0.774375	2013	6.54	0.3115	128.5	5	26	6.5	2LM	Forskningsdata	Waters gradientstudie	18.9	16.4	0.9	4.2	3.6	32		7119026	746218	7119032	746224	SWEREF 99 TM
28248	Fågelvintbäcken	202.408	0.0522863	1.03622	2013	6.055	0.5315	21	21.5	34	8.5	2M-	Forskningsdata	Waters gradientstudie	19.6	7.2	0	2.7	2.5	15		7123902	715890	7123906	715885	SWEREF 99 TM
28249	Kvarnbäcken	223.009	0	1.24382	2013	6.68	0.453	47.5	15	44	6.5	3LM	Forskningsdata	Waters gradientstudie	19.4	5.5	0	1.9	2.4	19		7117864	703777	7117864	703774	SWEREF 99 TM
28258	Lillån, Li14	62.5474	26.462	3.58985	2017	7.6	0.18875	1609.92	32.8333	104.667	43.1167	1MF	RMÖ	Kiselalger i rinnande vatten, Östergötland	14.7	74.6	2.1	7.4	1.9	31	SE648050-147850	6478563	525508	6478498	525558	SWEREF 99 TM
28259	Storån (Kisasjön-Åsunden) Ki02	102.273	3.9763	3.407	2017	7.65	0.0483333	117.667	36.5	12.65	1.65	1MM	RMÖ	Kiselalger i rinnande vatten, Östergötland	14.8	74.9	3.1	7.9	1.9	32	SE643371-149105	6431991	538618	6431990	538618	SWEREF 99 TM
28260	Vindån, Va12	0.2	12.91	2.76865	2017	7.4	0.105	272	12.3333	33.3333	8.08333	1MM	RMÖ	Kiselalger i rinnande vatten, Östergötland	13.9	67.9	11.4	7.5	3.7	56	SE643413-155022	6433078	597739	6433078	597739	SWEREF 99 TM
28277	Skenaån (Mö02)	72.951	69.3529	5.23534	2018	7.65	0.0511667	3156.67	30.1667	38.4167	15.9833	1MM	RMÖ	Kiselalger i rinnande vatten, Östergötland	14.1	65	7.5	6.2	3.8	50	SE647672-146457	6474617	511630	6474618	511630	SWEREF 99 TM
28280	Emmaån (Fi05)	50.2645	5.22693	2.2213	2018	6.8	0.275833	180.083	47	15.5917	1.825	1MM	RMÖ	Kiselalger i rinnande vatten, Östergötland	18.4	32.1	0.2	6.4	3.5	45	SE651393-148924	6512106	535841	6512106	535841	SWEREF 99 TM
28281	Hättorpsån	53.7618	12.3778	3.01722	2018	7.3	0.1855	409.167	54.5	20	3.6	1MF	RMÖ	Kiselalger i rinnande vatten, Östergötland	16.8	42.2	1.7	6	3	39	SE650742-147360	6505411	520287	6505411	520287	SWEREF 99 TM
28938	Torpsbäcken - Övedsbäcken	21.4993	66.8415	4.02832	2018	7.81		2497.5	136.333	85.3333	45.8333	1LM	RMÖ	Skåne län	14	98.4	3.3	7.2	2.2	30	SE617424-136301	6171105	413696	6171106	413713	SWEREF 99 TM
28945	Klarälven Höljes, övre bron	216.6	0.0300702	1.36615	2017	6.95	0.104667	50		5		3SM	SRK	Klarälven	19	23.7	0	6.3	3.4	57	SE675798-132592	6754036	369644	6754040	369739	SWEREF 99 TM
28946	Klarälven Skoghall, bron vid kemiska fabriken	44.35	12.2392	14.1916	2017	6.9	0.1315	82.8333	31.65	8.91667		1LF	SRK	Klarälven	19.3	16.7	0.2	5.6	4	56	SE658080-136625	6577454	412125	6577454	412125	SWEREF 99 TM
28947	Klarälven Karlstad, Kaplansåd nedst rvk	44.4	0	43.2714	2017	6.8	0.133833	71.1667	30.6833	14.5		1LF	SRK	Klarälven	19.2	20.7	0.9	5.8	4	54	SE658658-137261	6583313	418397	6583296	418392	SWEREF 99 TM
28948	Halgån, uppströms Brattfallet	224.11	0.0493659	1.10442	2017	6.5	0.231	17.8333		4.83333		3MM	SRK	Klarälven	19.7	11.8	0	4.5	4.1	49	SE668891-137107	6685566	415613	6685566	415613	SWEREF 99 TM
28959	Dohnaforsån	90.8586	8.15046	2.72798	2017	6.95	0.246833	666.75	64.6667	46.1667	7.4	1LM	SRK	Norra Vätterns tillflöden	15.3	36	5.3	5.2	5.2	81	SE652815-144760	6525818	494051	6525818	494051	SWEREF 99 TM
28968	Infl Långhalsen fr Viksjö	19.4519	21.7311	3.5432	2016	7.3	0.181583	521	17.1667	53.4833	18.4167	1LM	SRK	Nyköpingsåarnas vattenvårdsförbund	11.7	73.6	33	5.8	3.9	39	SE653729-153927	6536058	585568	6536058	585568	SWEREF 99 TM
28970	Namnlös	27.336	4.40733	2.3335	2016	6.76	0.273833	84.6667	12.5	38.5	7.83333	1LM	VER	Södermanlands län	17.4	59	4.2	5.8	4.2	62		6559804	608056	6559803	608055	SWEREF 99 TM
28974	Ramstaån	29.8826	20.1401	2.96501	2017	6.745	0.249667	592.083	32.5	98.0667	32.6667	1LF	VER	Södermanlands län	12.1	75.9	25.6	6.4	3.7	32	SE655166-153092	6550364	577071	6550329	577051	SWEREF 99 TM
28977	Laketorpsån	4.04323	5.34349	4.01572	2018	6.855	0.248667	716.5	31.75	35.2333	9.66667	1LM	RMÖ	Södermanlands län, påväxtalger i vattendrag	14	54.9	11.6	5.8	5.7	94	SE656909-157696	6568303	622864	6568303	622864	SWEREF 99 TM
28998	Örvallsbäcken 4240	299.315	0	1.6187	2016	5.865	0.43815	8.525	12.8	11.41	1.25	2LM	NMÖ	IKEU (Integrerad KalkningsEffektUppföljning)	19.6	10.3	0	2.5	5.1	70	SE684091-154384	6839681	586575	6839681	586575	SWEREF 99 TM
29001	Hammarbäcken	559.167	0	1.29557	2016	6.62	0.198632	9.05263	2.86842	7.74737	1.21053	3LM	NMÖ	IKEU (Integrerad KalkningsEffektUppföljning)	19.2	19.3	0.9	4.8	3.5	47	SE688278-138278	6879482	425046	6879488	425586	SWEREF 99 TM
29002	Helgeån, nedstr. Hammarsjön	0.16	11.9215	4.63326	2017	7.5	0.36325	815.417	36.75	44.4167		1SF	SRK	Helge å	16.7	38.7	5.9	9.1	3.8	47	SE620280-140086	6200089	451191	6200089	451191	SWEREF 99 TM
29004	Femlingens utlopp	159.866	1.59221	3.0166	2017	6.5	0.227667	36.6667	25.6667	17.8333		1MM	SRK	Helge å	17.8	32.3	0	6.3	4.3	47	SE626854-141110	6265912	460657	6265912	460657	SWEREF 99 TM
29007	Drivån, nedstr. Älmhults ARV, väg 27	132.853	3.10731	18.9828	2017	6.65	0.475	1975	746.667	35.5		1LM	SRK	Helge å	18.4	23.4	0.7	6.4	2.1	23	SE626595-139640	6263151	445995	6263151	445995	SWEREF 99 TM
29012	Almaån. före utfl. i Helgeån	14.9172	16.7775	5.50624	2017	7.3	0.410833	1140	35.1667	45.1667		1MF	SRK	Helge å	15.2	53.2	3.9	6.5	5.6	87	SE622847-139385	6225662	443886	6225662	443886	SWEREF 99 TM
29016	Almaån. utlopp ur Finjasjön	44.872	14.4354	6.08518	2018	7.65	0.152167	608.917	49.1667	52.0833		1MF	SRK	Helge å	14.8	74.9	6.7	7.8	3.7	51	SE622865-137040	6225568	420447	6225568	420447	SWEREF 99 TM
29019	Bivarödsån. före utfl. i Helgeån	14.3945	5.6011	3.90322	2018	6.8	0.433333	602.5	94.6667	30.1667		1MM	SRK	Helge å	16	35.2	8.6	6.9	3.7	68	SE622540-139772	6222640	447789	6222640	447849	SWEREF 99 TM
29020	Helgeån. vid Torsebro	2.53404	8.48527	4.35018	2017	7	0.47	516.667	56.8333	34.8333		1SM	SRK	Helge å	18.3	27.8	1.7	6.6	3.1	47	SE622020-139540	6217416	445531	6217415	445531	SWEREF 99 TM
29021	Vinnöån. f inl. i Araslövssjön	2.86739	35.512	5.67884	2017	7.7	0.120917	3950	59.0833	87.5833		1MF	SRK	Helge å	12.9	81.4	14.8	8.2	3.9	57	SE621443-139400	6211632	444199	6211417	443435	SWEREF 99 TM
29022	Helgeån vid Långebro	0.29	10.2678	4.44547	2017	7.05	0.441667	618.333	65.8333	38.6667		1SF	SRK	Helge å	17.4	33.6	2	5.9	4.5	69	SE621185-139710	6209078	447321	6209090	447328	SWEREF 99 TM
29066	Agunnarydsån, nedströms Rydaholms ARV	187.46	9.32858	7.40008	2013	7.15	0.283333	1955	1058.33	28.6667		1LM	SRK	Helge å	19.1	23.6	3.7	6	3.1	48	SE631725-140985	6314580	458834	6314600	458794	SWEREF 99 TM
29128	Gärsån	32.4908	29.2609	3.27825	2017	7.26	0.153	1986.83	49.1667	43.8167	7.16667	1LM	VER	Södermanlands län	16	48.2	12	6.5	4.3	61	SE655516-151111	6553580	557205	6553580	557204	SWEREF 99 TM
29166	Åmlångens Utlopp	25.5154	4.47296	2.66219	2007	7.1	0.2455	198.917	17.4167	18.75	2.5	1MM	RMÖ	Östergötlands län	17	36.9	2.1	7	3.8	49	SE650790-150571	6506276	552376	6506276	552376	SWEREF 99 TM
29170	Doverns Utlopp	21.85	8.6643	2.82234	2018	7.35	0.257083	313.667	45.75	24.7917	4.13333	1L-	SRK	Motala ström	14.4	75	4.8	9.5	1.9	37	SE650254-150308	6500888	549812	6500888	549812	SWEREF 99 TM
29175	Holjeån, länsgränsen	24.7289	2.81233	4.48114	2017	7	0.261667	601.667	170.25	21.8167		1MM	SRK	Skräbeån	19	25.5	0.5	7.4	2.3	33	SE623244-141998	6229936	469955	6229944	469960	SWEREF 99 TM
29182	Skräbeån vid Käsemölla	4.46135	8.24241	4.53324	2016	7.7	0.0641667	273.333	42.5833	11.0833		1SM	SRK	Skräbeån	15.5	56.1	7.3	9.1	4.8	81	SE621416-141680	6211628	466990	6210974	466834	SWEREF 99 TM
29183	Ekeshultsån före inflödet i Immeln	82.22	4.13012	4.17666	2017	6.4	0.81	204.333	62.5	31.5		1MM	SRK	Skräbeån	17.1	40.2	0.5	5.2	4.4	50	SE624200-140839	6239355	458259	6239355	458259	SWEREF 99 TM
29207	Sennan före inflödet i Nissan	13.816	3.24251	3.95843	2017	6.75	0.314444	240.333	20.3333	16.5667		1SM	SRK	Nissan	19.8	20	0	6.8	1.6	25	SE629765-132725	6293967	376366	6294049	376545	SWEREF 99 TM
29208	Skaftån	163.657	2.19845	5.63428	2017	6.7	0.351667	109	581.667	22.6667		1LM	SRK	Nissan	19.4	12.9	0.7	4.6	3.9	55	SE635810-137520	6354997	423721	6354997	423721	SWEREF 99 TM
29213	Västerån Bro vid Skogsfors	177.911	5.65618	2.86188	2017	6.9	0.386667	122.667	20.1667	17.6667		1MM	SRK	Nissan	19.7	14.7	0	5.5	3.4	45	SE637780-137035	6374628	418641	6374628	418641	SWEREF 99 TM
29216	Nissan, nedstr Oskarström	13.1712	3.88725	3.9087	2017	6.9	0.38	229.417	91.0833	22.4167		1SM	SRK	Nissan	19.7	24.4	0	7.4	1.4	29	SE629860-132710	6294966	376354	6295291	376340	SWEREF 99 TM
29223	Träppjaån	136.598	1.5573	3.80404	2014	5.75	0.472333	60	39	12.95		1LM	SRK	Nissan	19.7	5.3	0	2.9	3.8	33	SE632380-135142	6320437	400361	6320437	400361	SWEREF 99 TM
29224	Skärkeå	89.8519	2.15447	3.64325	2014	5.65	0.5125	86.6364	24.1667	12.1167		1LM	SRK	Nissan	19.8	3.2	0	2.3	3.7	44	SE631866-133850	6315148	387510	6315148	387510	SWEREF 99 TM
29225	Klubbån	100.873	2.69079	3.24445	2014	6.05	0.558167	122.667	26.1667	14.8333		1LF	SRK	Nissan	19.2	20.6	0	5.1	4.1	61	SE631772-133892	6314214	387941	6314214	387941	SWEREF 99 TM
29270	Lagan, nedströms Skillingaryd	173.572	6.98112	5.37109	2016	7.65	0.241667	253.333		40.5		1MF	SRK	Lagan	15.5	63.7	3.1	8.2	3.5	43	SE636440-139800	6361564	446433	6361644	446432	SWEREF 99 TM
29272	Lagan, nedströms Waggeryd Cell	185.326	7.31103	4.741	2016	7.7	0.235	144.333		39.1667		1MF	SRK	Lagan	13.8	70.9	25.8	6.8	4.6	61	SE637435-139870	6371516	447015	6371683	447168	SWEREF 99 TM
29273	Kåtån, nedströms Ljungby	137.013	9.07153	3.69161	2008	6.4	0.673333	291.667		31		1MM	RMÖ	Kronobergs län	18.2	17	8.6	3.8	5	78	SE629970-137835	6296669	427559	6296674	427554	SWEREF 99 TM
34690	Svartån Nedströms Frinnaryd	161.145	11.3389	3.43004	2018	7.55	0.116	234.167	39	20.1667	1.93333	1MF	SRK	Motala ström	14.1	69.2	2.1	8.3	3.1	47	SE642530-144195	6422953	489636	6422953	489636	SWEREF 99 TM
34693	Tranås Arv	147.09	11.7478	3.87924	2018	7.5	0.122167	443.333	180.083	24.4167	4.075	1MM	SRK	Motala ström	14.2	78.2	10.3	9.8	3.6	53	SE643623-145302	6434020	500570	6434020	500570	SWEREF 99 TM
34695	Svartån, Nedströms Anneberg	213.943	7.3679	4.30563	2007	7.2	0.183167	250		26.6667		1LM	RMÖ	Östergötlands län	15.8	63.9	0.5	6.9	2.6	37	SE640130-144035	6398946	488322	6398946	488322	SWEREF 99 TM
34712	Svartån Svartåfors	48.9039	18.4967	3.6317	2018	7.7	0.117333	742.5	33	33.3333	9.36667	1SM	SRK	Motala ström	12.9	84.8	32.8	8.5	3.6	49	SE648095-148170	6479050	528701	6479111	528899	SWEREF 99 TM
34713	Kapellån	65.3511	28.0117	3.90417	2018	7.7	0.1744	2264	141.8	71.2	42.4	1MM	RMÖ	Kiselalger i rinnande vatten, Östergötland	14.2	74.4	0.5	7	0.5	11	SE647766-147914	6475732	526181	6475732	526164	SWEREF 99 TM
34717	Stångån, Storebro	112.94	2.82299	3.09076	2009	7.45	0.0913333	77.5	11.3333	9.5		1MF	KEU	Kalmar län	18.8	29.2	2.3	7.2	2.8	44	SE638443-150188	6382816	550023	6382816	550023	SWEREF 99 TM
34718	Stångån, Vimmerby	104.122	4.57136	3.98546	2018	7.2	0.133333	1056.67	732	19	2.43333	1MF	SRK	Motala ström	19	24.3	1.2	6.5	2.3	35	SE639558-150150	6393956	549511	6393956	549511	SWEREF 99 TM
34719	Stångån, Vervelån	102.751	5.11419	3.85046	2018	7.05	0.160417	366.167	109.833	23.3333	2.625	1MF	SRK	Motala ström	17.1	36.4	1	6	3.7	52	SE641012-149757	6408443	545410	6408443	545410	SWEREF 99 TM
34720	Vervelån	106.783	0.998605	3.41228	2007	7.35	0.211333	121.667	138.5	8.5		1LM	RMÖ	Östergötlands län	18.6	25.2	3	5.7	4.6	71	SE640935-149519	6407645	543040	6407645	543040	SWEREF 99 TM
34724	Storåns Utl	0.535277	19.7055	3.05196	2018	7.45	0.189167	806.667	41.1667	94.8333	40.3333	1MF	SRK	Motala ström	10.2	79.6	50.8	7.6	4.7	67	SE648415-153320	6482867	580140	6482867	580140	SWEREF 99 TM
34804	Lillån vid Korsberga	114.877	21.3296	3.55722	2017	7.2	0.22	1429.17	61.0833	31.8333	10.7	1LM	SRK	Tidan	15.2	49.3	8.2	6.1	4.9	78	SE646700-140090	6464140	448110	6464061	448084	SWEREF 99 TM
34805	Djuran	112.445	53.2289	3.50268	2019	7.2	0.485667	5652.67	788.5	369.667	176.167	1LM	SRK	Tidan	9.5	64.9	31	6.9	4.8	61	SE647258-140142	6469734	448605	6469734	448605	SWEREF 99 TM
34806	Klämmabäcken	68.6398	42.6372	3.77617	2015	7.75	0.242333	3108.33	72.6667	82.4167	29.9167	1LM	SRK	Tidan	12.2	82.9	16.8	8.4	4.7	59	SE649112-138968	6488112	436607	6488112	436607	SWEREF 99 TM
34807	Svesån	109.238	4.70247	12.5524	2019	8	0.138917	832.5	48.575	33.5	7.15833	1LM	SRK	Tidan	15.9	42.2	8.2	8.8	2.4	41	SE647540-138821	6472383	435326	6472384	435328	SWEREF 99 TM
34808	Ömboån, före Svesån	108.123	32.3147	4.72718	2016	8.05	0.12125	1187.5	46.5833	36.5833	12.075	1LM	SRK	Tidan	15.2	75.4	1.2	8.4	0.8	16	SE647540-138878	6472390	435896	6472384	435896	SWEREF 99 TM
34819	Viskan, Nedströms Sobacken ARV	119.25	8.55213	6.0432	2017	7.5	0.105167	931.667		19.1667		1MM	SRK	Viskan	15.5	51.4	9.1	7.6	4.6	67	SE639545-132565	6391840	373726	6391830	373718	SWEREF 99 TM
34840	Stavstjärnsbäcken, X33_07	152.172	0	2.15613	2015	7.5	0.306	68.3	15	14	1.3	2LM	RMÖ	Gävleborgs län, Omdrevsvattendrag	18.7	26.2	1	5.5	3.9	58	SE671016-152841	6708774	572795	6708774	572795	SWEREF 99 TM
34841	Trödjeån, X33_10	9.53545	0.4686	2.55311	2015	7.2	0.413	62.9	56	19	2.3	2LM	RMÖ	Gävleborgs län, Omdrevsvattendrag	19.9	10.2	0	4.6	3.3	35	SE674670-157672	6745783	620455	6745783	620455	SWEREF 99 TM
34842	Tönsån, X33_11	146.873	2.08588	2.07429	2015	7.1	0.159	79.6	14	8.4	0.5	2LM	RMÖ	Gävleborgs län, Omdrevsvattendrag	19.9	16.1	0	6.4	2.6	37	SE677818-154280	6776888	586165	6776888	586165	SWEREF 99 TM
34843	Häsboån, X33_03	250.777	0.253116	1.62138	2015	7.2	0.143	56.1	8.5	5.2	0.5	3LM	RMÖ	Gävleborgs län, Omdrevsvattendrag	19.8	21.6	0.2	6.5	2.8	47	SE678255-150470	6780792	548023	6780792	548023	SWEREF 99 TM
34844	Stråsjöbäcken, X33_42	30.4961	0	1.2892	2015	6.6	0.729	25	10	38	5.3	2LM	RMÖ	Gävleborgs län, Omdrevsvattendrag	18.8	20.3	0	4.2	4	43	SE684402-158444	6843220	626967	6843220	626967	SWEREF 99 TM
34845	Västerhocklan	323.626	0	1.34177	2015	7.3	0.156	35.3	11	8.7	1.6	3LM	RMÖ	Gävleborgs län, Omdrevsvattendrag	19.8	10.6	0	5.5	2.7	31	SE684427-145982	6842815	502286	6842815	502286	SWEREF 99 TM
34846	Sorgån, X33_06	168.643	0.0559954	1.92522	2015	7.1	0.166	23.5	8.9	8.6	1.5	2LM	RMÖ	Gävleborgs län, Omdrevsvattendrag	19.6	24.1	0	7.5	1.3	22	SE686564-149324	6863699	535540	6863699	535540	SWEREF 99 TM
34992	År1 Silbodalsälven	98.424	6.12564	4.03548	2017	6.9	0.2195	193.333		37.1167		1LM	SRK	Upperudsälven	15.4	64.7	6.1	7.2	3.5	68	SE659055-129065	6586285	336441	6586285	336441	SWEREF 99 TM
35003	Bernstorpsbäcken	3.53992	82.9866	5.88232	2019	8.15	0.0433333	8331.67	33.8333	75.8333	47.1667	1L-	SRK	Sydvästra Skånes vattendrag	15.2	95.4	0	8.1	2	17	SE614993-132190	6146316	372649	6146311	372650	SWEREF 99 TM
35004	Bredevägsbäcken	0.861722	2.4363	43.4307	2019	7.45	0.26	1150	310	901.667	691.667	1L-	SRK	Sydvästra Skånes vattendrag	10.9	88.7	24.5	7.9	4.2	34	SE614709-131302	6143482	364466	6143480	364467	SWEREF 99 TM
35005	Gessiebäcken	0.934586	85.8693	4.98737	2019	8.1	0.0425	8641.67	19.75	81.5	37.45	1LM	SRK	Sydvästra Skånes vattendrag	15.1	91.3	0.5	8.2	2.3	23	SE615651-131908	6152879	370006	6152884	370007	SWEREF 99 TM
35006	Hammarbäcken	1.20078	87.6297	5.33862	2019	7.65	0.0216667	10350	22	77.5	64.3333	1L-	SRK	Sydvästra Skånes vattendrag	11	84.7	4.4	8.2	3	24	SE614807-132113	6144481	372130	6144465	372146	SWEREF 99 TM
35007	Vellingebäcken	3.39671	61.3253	15.8766	2019	7.95	0.03	5935	70.3333	85.3333	35.4833	1L-	SRK	Sydvästra Skånes vattendrag	14.6	81.8	1.2	7.7	2	26	SE615260-132162	6148956	372411	6148957	372410	SWEREF 99 TM
35022	Hakerudsälven, Lövnäs	64.9293	35.5407	2.72779	2016	7.15	0.478833	483.833	37.5	109.667	16	1LM	SRK	Dalbergså och Holmsån	10.2	79.7	46.8	6.5	5.1	70	SE648901-129156	6484816	337528	6484868	337445	SWEREF 99 TM
35027	Frändeforsån, Vena Kvarn	54.5281	25.6068	2.89248	2018	6.9	0.263333	870	66.8333	82.4167	23.2167	1MF	SRK	Dalbergså och Holmsån	12.2	74.5	24.5	8.1	4.7	62	SE650006-130261	6496001	349484	6496006	349487	SWEREF 99 TM
35033	Gerserudsbäcken	50.8333	64.9061	4.37548	2018	7.6	0.191667	2498.33	81.8333	148.75	50.3333	1LF	SRK	Dalbergså och Holmsån	7.6	90.7	77.1	7	4.6	53	SE651241-130738	6508400	354103	6508405	354111	SWEREF 99 TM
35034	Holmsån, Nedströms ar-verk	47.5114	40.8831	4.75056	2018	7.25	0.12	3286.67	2118.33	119.417	42.1667	1MF	SRK	Dalbergså och Holmsån	10.9	75.2	31.4	6.4	4.7	67	SE651439-130762	6510382	354319	6510390	354325	SWEREF 99 TM
35346	Bokvarnsån, Bokvarn	36.2	4.56552	2.42693	2017	7.2	0.0701667	19.3333	15.8333	19.8333	1.78333	1MM	SRK	Nyköpingsåarnas vattenvårdsförbund	13.5	76.7	22.2	9	4.5	66	SE653850-151671	6536996	563003	6536996	563003	SWEREF 99 TM
35347	Hornån, Horred C1	13.6481	3.70544	2.90382	2017	6.9	0.086	157.5		11.3167		1LM	RMÖ	Västra Götalands län, sjöar och vattendrag	15.5	70.7	1	9.3	1	21	SE636490-130010	6361022	348527	6361002	348556	SWEREF 99 TM
35349	Natån	21.6	14.7597	3.0591	2018	7.55	0.074	102.5	8.83333	16.6833	2.96667	1MF	SRK	Nyköpingsåarnas vattenvårdsförbund	15.7	49	8	8.5	4.3	68	SE654879-157011	6547890	616278	6547890	616278	SWEREF 99 TM
35351	Vrena Ström (Infl. Långhalsen), Vrena	26.0345	11.8014	3.13586	2017	7.7	0.0558333	49.3636	21.4545	36.4917	2.11818	1SF	SRK	Nyköpingsåarnas vattenvårdsförbund	13.8	81.6	19	9.2	5	68	SE652665-155165	6525572	598072	6525572	598072	SWEREF 99 TM
35566	Kölaälven, nedströms Koppom	96.3	4.56461	1.90747	2017	6.8	0.163167	109.5	26.9667	17.25		1MF	SRK	By- och Borgviksälven	18.4	25.7	3.5	5.1	5.4	87	SE662848-129582	6624252	341147	6624252	341147	SWEREF 99 TM
35567	Nysockensjöns utlopp, Ottebol	69.96	4.7898	2.17634	2017	6.9	0.1255	129.667		10.5833		1SM	SRK	By- och Borgviksälven	19.2	27.5	1.2	8.1	2.3	53	SE662453-131299	6620514	358354	6620514	358354	SWEREF 99 TM
35570	Letälven, Åtorp	79.34	2.13786	2.52344	2009	6.9	0.131667	239.5		13.25		1SF	RMÖ	Örebro län	18	36.6	4.4	8	3.7	65	SE655577-141757	6553062	463704	6553076	463654	SWEREF 99 TM
35572	Skagersholmsån	70.7801	3.40916	3.48241	2018	6.3	0.383	257	137.96	34	10.1	1LM	SRK	Gullspångsälven	19.1	25.5	0	5.7	4	52	SE653782-141843	6535136	464784	6535136	464787	SWEREF 99 TM
35575	Älgälven, nedströms Sävenfors	189.12	0.0177619	1.71304	2018	6.75	0.204167	50	26.3333	11.1667		1MM	SRK	Gullspångsälven	16	68.6	1.6	8.6	2	34	SE664025-142908	6637636	474184	6638208	474046	SWEREF 99 TM
35578	Liälven, nedströms Fredriksberg	266.76	0	1.78208	2008	6.65	0.183333	111.333		8.25		1MM	RMÖ	Dalarnas län	19.7	23.5	0	8.3	1.6	9	SE667053-141824	6667773	462986	6667786	462976	SWEREF 99 TM
35582	Timsälven, vid Lunedet	111.58	2.77905	2.38059	2018	7	0.121333	75	17.1667	14		1SM	SRK	Gullspångsälven	17.2	33.4	1.2	7.6	4.2	51	SE658782-142151	6585148	467260	6585152	467244	SWEREF 99 TM
35603	Albäcksån	0.612573	85.0369	5.60023	2019	7.9	0.0525	7019.58	309.5	103.833	51.6667	1LM	SRK	Sydvästra Skånes vattendrag	13	98.6	13.9	6.8	2.6	24	SE614194-132834	6138469	379421	6138473	379427	SWEREF 99 TM
35604	Äspöån	1.75413	90.7099	3.70196	2019	7.95	0.04	12266.7	27.3333	132.667	72.5	1L-	SRK	Sydvästra Skånes vattendrag	14.7	86.4	1.4	8.6	2.1	27	SE613806-134656	6135110	397826	6135112	397825	SWEREF 99 TM
35605	Ståstorpsån	0.508562	85.9864	5.23903	2019	7.95	0.085	7056	153.5	204	71	1L-	SRK	Sydvästra Skånes vattendrag	5	89.8	75.8	6.9	3.7	47	SE614136-133067	6138294	381645	6138296	381632	SWEREF 99 TM
35610	Sannarpsån	11.1833	36.2335	4.35867	2017	7.45	0.132667	2200		52.1667		1LM	SRK	Ätran	13.6	80.9	35.3	8.1	4.7	62	SE631730-130770	6313428	356746	6313428	356746	SWEREF 99 TM
35611	Månstadsån, uppströms Tranemo	158.473	10.5979	3.83397	2017	7.15	0.246833	233.833	46	21.5	2.15	1MF	SRK	Ätran	16.7	48.7	4.3	7.3	4.3	68	SE637760-135252	6374216	400824	6374216	400824	SWEREF 99 TM
35612	Ätran, Forsa	161.02	13.9135	3.88792	2017	7.9	0.0771667	167.833		11.6833		1MF	SRK	Ätran	16.3	55.2	4.6	7.6	4.4	57	SE639577-134720	6392312	395292	6392312	395292	SWEREF 99 TM
35613	Pineboån, f d järnvägsbron	166.635	6.37061	3.88136	2017	7.5	0.187	548.333		18.5167		1LM	SRK	Ätran	15.7	67.2	2.2	7.8	3.1	62	SE640375-135715	6400406	405140	6400406	405140	SWEREF 99 TM
35614	Ätran, Vist kyrka	167.069	7.36437	11.3392	2017	7.8	0.167167	585		19.0833		1MF	SRK	Ätran	14.8	75.6	5.1	8.4	4.4	78	SE641238-135777	6409038	405657	6408968	405758	SWEREF 99 TM
35615	Åsakabäcken	207.846	57.7151	3.58808	2015	7.9	0.145667	836.667		25.1667		1LM	SRK	Ätran	15.3	72.5	6.6	9	2	31	SE643760-136836	6434376	415946	6434376	415946	SWEREF 99 TM
35678	Vrångsälven, uppströms Charlottenbergs reningsverk	113.05	2.82735	3.26516	2012	6.6	0.14	263.333	74.6667	14.3333		1MM	SRK	By- och Borgviksälven	19	16.8	2.6	4.7	4.9	65	SE664557-130283	6641416	347955	6641416	347953	SWEREF 99 TM
35699	Skivarpsån, Tånemölla	17.7086	75.6562	4.94445	2016	8.3	0.06	3150	39.8333	91.5	42.0833	1MM	Forskningsdata	Screening bekämpningsmedel	14.5	90.1	5	8.3	2.6	27	SE614890-136007	6145696	411026	6145723	411043	SWEREF 99 TM
35702	Skivarpsån, mynning	0.616371	76.7829	4.92937	2016	8.25	0.0591667	3691.67	52.8333	109.417	57.5	1MM	SRK	Sydvästra Skånes vattendrag	12.5	82	23.5	8.6	2.4	20	SE614416-136119	6141037	412225	6141037	412225	SWEREF 99 TM
35703	Dybäcksån	1.25169	86.4263	3.69304	2019	8.1	0.0775	5948.33	50.75	93.5833	55.75	1LM	SRK	Sydvästra Skånes vattendrag	13.4	95.8	7.6	7.6	3.1	39	SE614198-135699	6138860	407999	6138856	407982	SWEREF 99 TM
35722	Lummelundaån, Kvarnen	9.78642	0	10.9137	2016	8.3	0.113231	8650.83	11.0833	53.5	37.4167	1LM	RMÖ	Gotlands län	15	90.9	6.8	8.1	2.3	18	SE640459-165488	6404790	702686	6404790	702686	SWEREF 99 TM
35723	Gothemån, Åminne	3.56381	43.0469	2.80514	2018	8.1	0.112333	2555.83	50.0833	36.5	18.125	1MF	RMÖ	Gotlands län	15.2	92.3	3.3	7.9	3.6	42	SE639137-167627	6391831	724216	6391826	724271	SWEREF 99 TM
35726	Idån, Mafrids	4.63687	31.1168	2.66785	2010	8.4	0.0958182	2240.91	46.0909	53.5455	34.4545	1MM	RMÖ	Gotlands län	15.4	96.2	2.2	7.1	2.5	17	SE637236-164130	6372403	689537	6372403	689537	SWEREF 99 TM
35738	Nyköpingsån, Storhusfallet	7.67996	14.5174	3.24858	2017	7.55	0.0578	137.04	74.48	51.7654	6.154	1SM	RMÖ	Södermanlands län, påväxtalger i vattendrag	13.7	79.2	17.4	8.4	4.9	64	SE651516-156996	6514306	616513	6514158	616480	SWEREF 99 TM
35740	Skeppstaån, Blackstabo	12.0309	8.18158	2.08294	2017	7	0.164	150.5		82.2		1MF	RMÖ	Södermanlands län, påväxtalger i vattendrag	13.5	72	15.9	8	3.7	54	SE655847-157710	6557686	623128	6557686	623128	SWEREF 99 TM
35748	Lillån, Sevalla	34.4405	33.705	3.34271	2017		0.091	656.5	17	45.35	13	1MF	RMÖ	Västmanlands län	14.5	78.4	13.6	7.8	4	57	SE662400-155132	6622884	596569	6622884	596569	SWEREF 99 TM
35749	Sagån, Väsby	32.3889	28.5001	3.52131	2017		0.061	78	8	41.05	9.5	1MM	RMÖ	Västmanlands län	13.9	78.8	13.8	8.7	3.3	53	SE662466-155164	6623548	596881	6623548	596881	SWEREF 99 TM
35751	Sagån, Tärnaby	44.1039	26.8077	4.14378	2017		0.088	695.5	21.5	60.3	23	1MF	RMÖ	Västmanlands län	12.9	78.8	11.8	9	4.1	56	SE663524-154999	6634098	595103	6634098	595103	SWEREF 99 TM
35755	Lidan, Johannelund LNB 506	176.72	18.7742	2.45972	2017	7.8	0.276167	603.333	78	23	6.36667	1MM	RMÖ	Västra Götalands län, sjöar och vattendrag	15.4	70.6	2.1	9.2	2.1	41	SE644255-135340	6439136	400930	6439136	400930	SWEREF 99 TM
35756	Broälven, Brodalen (Broälven nedre N4)	2.64645	17.0386	5.08248	2017			508	211	209.8	121	1LM	RMÖ	Västra Götalands län, sjöar och vattendrag	9.8	92.1	62.9	7.9	3.6	42	SE648505-124723	6480332	294329	6480332	294329	SWEREF 99 TM
35764	Valboån, Torp V9	70.53	20.2619	2.92931	2017	7.05	0.189	490.833	45.5833	34.5833	7.44167	1MM	RMÖ	Västra Götalands län, sjöar och vattendrag	12.8	73	13.7	9.3	3.5	51	SE649474-127551	6490360	322467	6490360	322467	SWEREF 99 TM
35783	Kungsbackaån, Kungsbacka ishall	1.1424	6.76068	6.23555	2015	7.15	0.193833			42		1MF	SRK	Kungsbackaån	12.2	66.6	51.7	8.3	3.2	40	SE637783-127593	6373537	324287	6374134	324460	SWEREF 99 TM
35790	Inflöde Valdemaren, Stenhammar	26.9196	8.03462	4.15822	2018	7.1	0.174167	588.333	318.5	46.25	8.6	1MF	SRK	Nyköpingsåarnas vattenvårdsförbund	14.1	51.5	12.9	7.5	4.6	64	SE654818-154289	6546972	589072	6546972	589072	SWEREF 99 TM
35791	Vadsbrosjöns utlopp, Ekenäs	20.3559	16.4225	3.73853	2018	7.3	0.134778	251.556	31.6667	60.5556	11.3556	1MM	SRK	Nyköpingsåarnas vattenvårdsförbund	12.5	83.9	25.2	9.5	3.6	32	SE653707-154545	6535912	591748	6535912	591748	SWEREF 99 TM
35792	Malmaån, inflöde Västersjön	24.1304	14.499	3.58052	2018	7	0.146667	1660	545	42.1167	10.0333	1MF	SRK	Nyköpingsåarnas vattenvårdsförbund	15	60.6	4.8	6.8	4	50	SE655483-155568	6553789	601760	6553789	601760	SWEREF 99 TM
35793	Vadsbroån, inflöde Dunkern	26.0116	23.5499	3.38505	2015	7.15	0.178667	349.167	166.833	87.3333	14.4167	1LM	SRK	Nyköpingsåarnas vattenvårdsförbund	14.6	63.9	7.6	6.3	4.9	65	SE656033-155802	6559315	604033	6559315	604033	SWEREF 99 TM
35795	Långhalsen, Ålspånga	19.505	18.6929	3.72698	2016	7.4	0.196833	255.5	53.8333	68.4167	15.1333	1MF	SRK	Nyköpingsåarnas vattenvårdsförbund	13.3	66.1	21.6	6.5	5.3	68	SE653619-154636	6535044	592669	6535044	592669	SWEREF 99 TM
35796	Åkforsån	27.4334	9.63638	3.21706	2017	7.5	0.0786667	182	26.6667	44.6833	5.81667	1SF	SRK	Nyköpingsåarnas vattenvårdsförbund	12.8	83.7	32.7	8.4	4.3	56	SE653181-153714	6530554	583505	6530554	583505	SWEREF 99 TM
35797	Genne Kvarn	28.58	8.90201	3.05947	2017	7.6	0.0636667	15.1667	15.3333	31.0667	2.48333	1SB	SRK	Nyköpingsåarnas vattenvårdsförbund	13.9	80.3	16.1	9.4	3.6	49	SE654081-151960	6539340	565864	6539340	565864	SWEREF 99 TM
35798	Skräddartorpsån, Binklinge	19.75	11.1932	3.10539	2018	7.6	0.0486667	92	24.4286	29.7714	2.81429	1SF	SRK	Nyköpingsåarnas vattenvårdsförbund	12.3	85.2	28.8	8.2	4.9	58	SE652775-154900	6526639	595409	6526639	595409	SWEREF 99 TM
35802	Idbäcken	2.64061	47.1603	9.83663	2015	7.6	0.0661667	2415	214.833	78.3333	23.15	1MF	SRK	Nyköpingsåarnas vattenvårdsförbund	10.2	74.4	33.6	8.2	4.3	54		6513316	615799	6513316	615799	SWEREF 99 TM
35803	Björksundsbäcken, Björksund	0.985977	21.3599	3.32966	2018	7.15	0.255833	1606.67	130.333	64.8	12.5833	1LM	SRK	Nyköpingsåarnas vattenvårdsförbund	14.7	74.6	4.3	8	1	18	SE651985-158506	6519206	631555	6519206	631555	SWEREF 99 TM
35804	Inlopp Sundhällafjärden, Måstena	0.25	30.9828	4.01428	2018	7.2	0.150167	335.833	36.5	128.183	55.6667	1L-	SRK	Nyköpingsåarnas vattenvårdsförbund	11.6	76.8	29.8	8.2	4.5	57	SE652399-158563	6523322	632072	6523322	632072	SWEREF 99 TM
35805	Inlopp Skälsnäsviken (Trobbofjärden), Skälsnäs	0.516786	15.2682	3.07076	2018	6.95	0.168833	327	183.5	67.6833	14.0833	1L-	SRK	Nyköpingsåarnas vattenvårdsförbund	14	56.1	9	6.3	4.4	69	SE652172-158836	6521094	634835	6521094	634835	SWEREF 99 TM
35806	Husbyån	19.4178	14.0399	2.87967	2017	7.5	0.0509167	185.455	17.2727	28.8667	6.86364	1MF	SRK	Nyköpingsåarnas vattenvårdsförbund	12.9	80.8	23.8	8.3	5.7	90	SE653252-155784	6531514	604188	6531514	604188	SWEREF 99 TM
35808	Skuttran, Åsby	3.22469	27.3571	3.80357	2018	7.15	0.1085	1149.17		71.5833		1MM	SRK	Viskan	12.2	74.5	0.7	9.3	1.9	17	SE635120-128960	6347088	338258	6347088	338258	SWEREF 99 TM
36187	Yttre kanalen Grävlingeryd	143.905	10.7402	4.05429	2013	7.05	0.478917	300		42.5833	8.26667	1LM	RMÖ	Kronobergs län	18.4	20	2.1	5	4.4	50		6287900	490976	6287864	490989	SWEREF 99 TM
36198	Anderstorpsån, före inlopp i Nissan	142.893	2.91063	5.12082	2017	6.5	0.373333	153.5	87.6667	24		1MF	SRK	Nissan	19.2	25.2	0.7	6.3	3.4	52	SE634700-136420	6343702	412710	6343702	412710	SWEREF 99 TM
36200	Tarmälven	45.1351	28.8118	2.83417	2017		0.27025			155.417		1MM	SRK	Norra Vänern	11.6	81.6	46.3	7.9	5.1	81	SE656905-134098	6565411	386998	6565411	386998	SWEREF 99 TM
36204	Sorkan	45.3053	39.6213	2.85474	2016	7.2	0.324	763.333	76.6667	191.833		1LM	SRK	Norra Vänern	7.8	95.6	84.7	7.5	1.7	27	SE658454-139681	6581584	442607	6581584	442607	SWEREF 99 TM
36205	Varnan, uppströms Vågbron	45.6629	2.37096	3.5989	2017	6.85	0.415333	139.333	56.1667	28.1667		1MM	SRK	Norra Vänern	19.3	27	0.9	8.3	1.6	27	SE657783-140321	6574938	449090	6574938	449090	SWEREF 99 TM
36206	Lötälven	45.9964	14.8289	4.78249	2017	7.15	0.3325	418.333	78.8333	57.6667		1LM	SRK	Norra Vänern	12.3	77.3	37.9	7.6	3.1	36	SE657662-140370	6573741	449589	6573741	449589	SWEREF 99 TM
36223	Niagarabäcken	3.59211	67.8211	4.75879	2015			3700	74.6667	184	34	1L-	KÖ	Höganäs kommun	11	95	49.8	7.9	3.9	40		6224526	349838	6224526	349838	SWEREF 99 TM
36224	Brännesgropen	1.60046	43.7676	19.7518	2015			7766.67	105.333	470	421.667	1L-	KÖ	Höganäs kommun	7.3	98.4	67.5	7.1	3.4	30		6227423	348723	6227423	348723	SWEREF 99 TM
36226	Vattenmöllebäcken	9.79064	26.662	9.97171	2015			9333.33	25	72.3333	57.6667	1L-	KÖ	Höganäs kommun	11.4	86.5	41.2	7.7	4.7	54		6238804	345889	6238804	345889	SWEREF 99 TM
36227	Oderbäcken	1.75506	83.2796	3.28602	2015			5466.67	152.333	98.3333	25.5333	1LF	KÖ	Höganäs kommun	12.6	85	36.7	8.9	4	48		6232344	356931	6232344	356931	SWEREF 99 TM
36350	Ösan, bron vid Asketorp	106.96	37.5158	5.81887	2016	7.9	0.10325	2066.67	243.833	43.0833	15.3917	1MM	SRK	Tidan	15	74.5	4.5	8	2	20	SE647657-138874	6473559	435842	6473559	435842	SWEREF 99 TM
36375	Herrestadsbäcken	2.39426	68.6844	7.54057	2017	7.9	0.11575	3158.33	197.75	81.6667		1MM	SRK	Nybroån	11.4	83.1	13.2	8	4.8	59	SE614773-137950	6144802	430483	6144802	430483	SWEREF 99 TM
36376	Lunnarpsbäcken	68.3678	75.4749	9.35639	2017	7.4	0.129583	6025.83	274.667	168.583		1LM	SRK	Nybroån	11.9	82.5	28.2	8.7	4.7	52	SE615812-138897	6155296	439829	6155296	439827	SWEREF 99 TM
36399	Ireån, Ire	19.2772	29.5283	2.19161	2018	8.2	0.108167	2179.17	34.0833	21.0333	8.83333	1MM	RMÖ	Gotlands län	15.3	96.9	0.7	7.8	2.1	23	SE641535-166610	6415678	713817	6415678	713818	SWEREF 99 TM
36400	Vägumeån, Vägume	8.61583	41.4549	4.8165	2012	8.25	0.0587143	1873.57	65.6429	60	36.25	1L-	RMÖ	Gotlands län	13.5	89.9	23.1	8.5	2.5	21	SE640803-167905	6408514	726852	6408517	726863	SWEREF 99 TM
36416	Själsöån	3.91678	23.6738	4.155	2010	8.4	0.0618333	2641.67	25	75.0833	61.5833	1LM	RMÖ	Gotlands län	15.4	95.3	0.9	8.1	1.7	16	SE639941-165225	6399577	700162	6399592	700150	SWEREF 99 TM
36417	Varboån, Klintehamn	0.947162	48.9862	2.77751	2017	8.15	0.1213	5075	37.6	61.6	40.25	1MM	RMÖ	Gotlands län, sötvatten	12.8	92.2	18.9	8.3	2.9	34	SE636632-164343	6366396	691740	6366392	691737	SWEREF 99 TM
36421	Sprogeån	6.91427	38.6259	2.11005	2012	8.3	0.116833	1651.67	37.5	53.3333	31.2917	1LM	RMÖ	Gotlands län	15.2	95.7	1.7	7.5	1.9	23	SE635041-164309	6350413	691594	6350476	691671	SWEREF 99 TM
36627	Gnyltån (Byarum)	201.898	15.5516	4.73498	2012	7.3	0.198917	655.25	31.4167	23	12.75	1LM	NMÖ	IKEU (Integrerad KalkningsEffektUppföljning)	17.7	39.4	6.5	7.2	3.5	44	SE638065-139975	6377825	447990	6377825	447990	SWEREF 99 TM
36629	Ejgstån, Övre Ejgst	11.9294	16.3956	3.0217	2012	6.82	0.271667	367.75	35	48.75	20.1667	1LM	NMÖ	IKEU (Integrerad KalkningsEffektUppföljning)	15.6	39.9	9.1	6.1	5.2	77	SE654552-123925	6540666	285622	6540666	285622	SWEREF 99 TM
36726	Västerängsbäcken	45.7801	52.638	5.76144	2016		0.246	3075	193	216.5	129	1LM	RMÖ	Västmanlands län	13	83	22.8	8.5	3.8	45		6637412	592785	6637388	592753	SWEREF 99 TM
36811	Sagån (Sala sockenkyrka)	49.1163	27.8512	2.60064	2017		0.137	169	16.5	30.5	8	1MM	RMÖ	Västmanlands län	13	71.3	17.4	8.6	4.7	68	SE664624-154557	6645038	590540	6645045	590546	SWEREF 99 TM
36889	Gärsjöbäcken	66.6485	0.174173	1.26364	2014	5.715	0.314167	253.6	2108	59.6	3.1	1LM	RMÖ	Västmanlands län	19.8	1.4	0	1.2	2.2	23		6643446	569601	6643478	569576	SWEREF 99 TM
37108	Vetlandabäcken	178.472	6.29219	14.53	2011	7.1	0.302167	484.75		39.0833		1LM	SRK	Emån	18.3	29.1	1.5	7.2	3.2	46	SE636600-145785	6363842	506223	6363872	506233	SWEREF 99 TM
37635	Yttre Ingsjön, Utlopp	57.4598	2.18888	4.0524	2015					10.9167		1LM	SRK	Kungsbackaån	19.5	20.9	2.2	6.1	2	23	SE639244-128794	6388280	336115	6388238	335933	SWEREF 99 TM
37641	Rönneå, vid Stackarps bro	12.8683	23.4674	4.74829	2011	7.7	0.158333	940		43		1MM	SRK	Rönne å	14.9	70.2	2.4	8.4	3.2	42	SE622455-133360	6221041	383718	6221051	383708	SWEREF 99 TM
37648	Rönneå, uppstr Ängelholm	0.15	22.8423	5.07952	2011	7.5	0.254167	1311.67	68.5	51.4167		1SF	SRK	Rönne å	9.9	78.4	35.2	7.6	5.4	76	SE623910-131825	6234304	369150	6234284	369141	SWEREF 99 TM
37650	Rönneå, vid utl t Skälderviken	-0.2	23.49	5.15937	2011	7.5	0.259167	1300	65.9167	60.25	19.1667	1SF	SRK	Rönne å	12.8	75	11	7.7	4.9	78	SE624130-131665	6237582	366583	6237572	366574	SWEREF 99 TM
37763	Bragnumsån, Bron vid Elin	193.495	50.8827	6.94744	2018	7.85	0.0966667	3783.33	971.667	41.6667	11.8833	1MM	SRK	Vänerns sydöstra tillflöden	14.6	75.7	1	7.9	1.6	28	SE644640-136070	6443072	408180	6443072	408180	SWEREF 99 TM
37819	Viskan, Jössabron, nedströms Borås	133.081	8.9866	5.80218	2017	7.5	0.0988333	1004.17		23.0833		1MM	SRK	Viskan	17.5	48.4	4.8	7.8	4.2	61	SE640181-132834	6398124	376372	6398298	376305	SWEREF 99 TM
37837	Flätens Utlopp	63.1523	0.413266	3.34011	2017	7.05	0.0751667	13.5	8.83333	11.7917	1	1LM	SRK	Nyköpingsåarnas vattenvårdsförbund	18.9	30.9	0.2	7.6	3.7	51	SE652041-152618	6519028	572687	6519028	572687	SWEREF 99 TM
37838	Sibro	24.5316	13.6967	2.85229	2017	7.65	0.124833	22.3333	9.33333	16.05	2.65	1MM	SRK	Nyköpingsåarnas vattenvårdsförbund	14.2	83.1	12.1	8.2	4.6	63	SE653700-156202	6536042	608313	6536042	608313	SWEREF 99 TM
37878	Kilaåns utlopp	0.797266	14.2263	3.46188	2010	6.7	0.261083	850.667	42.5	83.5833	46.3333	1MF	RMÖ	Södermanlands län	13.6	62.3	18.1	4.6	5	68	SE651380-156925	6512938	615819	6512924	615847	SWEREF 99 TM
37879	Hävla	49.907	2.94215	2.22124	2017	7.1	0.0668333	25.1667	14.5	18.15	2.06667	1MM	SRK	Nyköpingsåarnas vattenvårdsförbund	16.1	43.5	6.7	8.8	4	55	SE653257-150394	6530914	550310	6530914	550310	SWEREF 99 TM
37880	Gäddån	53.3956	1.44349	2.09876	2017	6.8	0.116167	43	25.8333	27.6833	1.5	1MF	SRK	Nyköpingsåarnas vattenvårdsförbund	18.6	29.5	1	6.7	4.1	74	SE652722-150052	6525536	546976	6525526	546956	SWEREF 99 TM
37881	Infl Båven fr Nedingen	22.5692	10.1909	3.15963	2017	7.05	0.217667	61.8333	53	69.2833	16.3667	1LF	SRK	Nyköpingsåarnas vattenvårdsförbund	17.5	42.2	2.6	7.2	2.2	23	SE654940-155220	6548319	598347	6548319	598347	SWEREF 99 TM
37883	Morjanå	38.2308	12.7748	3.70208	2016	7.65	0.1965	218.167	32	36.8333	4.68333	1MF	SRK	Nyköpingsåarnas vattenvårdsförbund	14.8	71.8	4.3	8.8	2.3	40	SE654565-151060	6544069	556810	6544069	556810	SWEREF 99 TM
37896	Infl Regnaren fr Ålsjön	51.3801	2.95117	1.87108	2017	7.2	0.0728333	25.6667	18.1667	19.65	1.76667	1LM	SRK	Nyköpingsåarnas vattenvårdsförbund	15.8	44.9	13.5	8.2	3.2	34	SE653160-149436	6529829	540726	6529830	540746	SWEREF 99 TM
37897	Sila bäck	50.1649	3.15678	2.87887	2012	6.48	0.3492	65.4	23.4	15.2	2.6	1LM	RMÖ	Södermanlands län	18.9	25.1	0.5	5.6	4	60		6526970	563134	6526979	563147	SWEREF 99 TM
37898	Yttersjöbäcken	49.5952	5.70642	2.69729	2012	6.48	0.2554	73.6	22.4	22	4	1LF	RMÖ	Södermanlands län	17.5	27.7	0.9	5.2	4	50		6532293	556032	6532362	555974	SWEREF 99 TM
37901	Brobybäcken	4.90789	28.0944	2.83317	2012	6.86	0.362	1166	147.8	160	115	1LM	RMÖ	Södermanlands län	12.2	63.7	35	5.6	5	77		6586548	571842	6586548	571838	SWEREF 99 TM
37926	Friaån, uppströms utsläppet Töreboda AVR	78.0463	50.4373	6.32418	2016	7.7	0.139167	1851.83	1004.75	147.25	74.9167	1MM	SRK	Friaån	12.7	88.2	19	8.7	4.5	57	SE651247-140099	6509586	447661	6509586	447661	SWEREF 99 TM
37930	Friaån, Enåsa	45.63	38.7758	4.44428	2016	7.6	0.229167	2652.5	290.75	96.1667	35.1667	1MM	SRK	Friaån	12.2	86.1	31.9	8.6	3.4	32	SE652070-139381	6517732	440388	6517732	440388	SWEREF 99 TM
41416	Vadsbro	20.47	15.7105	3.74012	2008	7.2	0.191167	245	47.4	73.2	26.4	1MF	RMÖ	Södermanlands län	13.8	67.1	6.8	6.4	4.4	55		6538628	589756	6538590	589756	SWEREF 99 TM
41417	Ramstaån	21.0498	24.4733	3.36195	2016	7.35	0.281667	283.167	37	78.5	16.7333	1MF	SRK	Nyköpingsåarnas vattenvårdsförbund	14.4	56.4	19.6	5.6	4.7	51	SE654487-153879	6543629	584997	6543629	584997	SWEREF 99 TM
41421	Åsbro	113.837	7.5796	2.06697	2013	6.9	0.241833	63	44.6667	19.3333	3	1LM	SRK	Nyköpingsåarnas vattenvårdsförbund	18.6	31.4	1.4	6.4	3.8	56		6539650	501291	6539650	501291	SWEREF 99 TM
41423	Svennevad	72.1386	6.55315	3.19959	2016	7.35	0.177	148.167	69.1667	20.5	2.63333	1MM	SRK	Nyköpingsåarnas vattenvårdsförbund	19	32.3	1.2	8.1	2.5	48	SE654365-147609	6541654	522340	6541654	522340	SWEREF 99 TM
41424	Inflöde Tisaren	100.25	10.165	3.80496	2013	7.4	0.178	320	420	25.5	5.16667	1LM	SRK	Nyköpingsåarnas vattenvårdsförbund	19	19.8	0	5.6	3.4	40		6539003	504008	6539024	504048	SWEREF 99 TM
41426	Högsjöns utlopp	49.5499	6.44935	2.68604	2016	7.6	0.168167	44.6667	12.8333	17.1667	1.78	1MM	SRK	Nyköpingsåarnas vattenvårdsförbund	14.8	71.7	4.1	9.2	4.7	71	SE654558-149625	6543826	542467	6543826	542467	SWEREF 99 TM
41428	Vingåker	36.6143	10.6096	2.98609	2013	7.3	0.178333	1069.5	242.333	70.6667	27.5	1MF	SRK	Nyköpingsåarnas vattenvårdsförbund	14.3	72.2	11	7.1	3.4	65		6546174	551496	6546174	551496	SWEREF 99 TM
41429	Gammalån	37.1518	18.0792	2.74486	2013	7.35	0.407667	782.333	97.5	85.6667	29.8333	1LM	SRK	Nyköpingsåarnas vattenvårdsförbund	14.7	73.4	7	8.3	2.8	45	SE654898-150078	6547259	546954	6547282	546896	SWEREF 99 TM
42693	Grönån	0.07	13.9145	3.40279	2016	7.2	0.211667	318.333		56.1667		1MF	SRK	Göta älv	11.3	70.6	34.9	7.3	5.1	73	SE643350-128400	6429232	331535	6429263	331609	SWEREF 99 TM
42702	Lärjeån, Bro G:a väg 45	2.72586	11.8152	7.15993	2016	7.55	0.0966667	428.333	49.1667	69.9167	30	1MM	SRK	Göta älv	13.1	76.8	32.4	6.2	4.9	67	SE641060-127270	6406150	322220	6406150	322220	SWEREF 99 TM
42704	Mölndalsån, Nya Ullevi	1.45	1.49621	10.761	2016	7.3	0.105	311.667		22.2917		1MF	SRK	Göta älv	12.9	79.7	4.7	8.3	2.5	21	SE640413-127263	6399782	320680	6399724	320673	SWEREF 99 TM
42708	Samflöde Balltorp/Kålleredsbäcken	3.68404	2.75941	17.796	2016	7.65	0.124167	703.333		68		1LM	SRK	Göta älv	14.8	74.2	1	8.9	0.8	16	SE639780-127400	6393470	322117	6393470	322117	SWEREF 99 TM
42712	Mellbyån, inlopp i Anten	66.08	35.1916	4.3869	2016	7.4	0.208	1482.5		66.6667		1LM	SRK	Göta älv	16	48.1	4.7	6.9	3.3	38	SE644484-130505	6440856	352587	6440856	352587	SWEREF 99 TM
42727	Lillån, Rommele-Kalvhed	30.791	27.8507	4.36798	2011					112.8		1LM	RMÖ	Västra Götalands län	11.5	73.2	28.6	6.7	5.1	55	SE645628-129107	6452121	338482	6452121	338482	SWEREF 99 TM
42728	Lerumsån	51.3279	29.5636	3.22361	2011					112.667		1MF	RMÖ	Västra Götalands län	12.2	63.8	39.7	7.6	4.2	63	SE646194-129746	6457806	344835	6457856	344809	SWEREF 99 TM
42731	Stallbackaån	39.7753	53.136	8.20352	2018	7.3	0.173333	1131.33		165.5		1LF	RMÖ	Västra Götalands län, sjöar och vattendrag	9	76.9	16.2	7.9	3.6	41	SE646970-129665	6465594	343894	6465594	343894	SWEREF 99 TM
42733	Brobäcken, mynning	1.77982	19.6556	9.83158	2017	7.8	0.16	1045.42	32.5833	66.4167	24.35	1L-	RK	Broviken och dess tillflöden	10.5	73.4	17.5	7.8	4.6	52	SE659868-160427	6598211	649811	6598210	649742	SWEREF 99 TM
42734	Sätrabäcken, Assurs väg	8.39526	15.2494	14.5175	2017	7.7	0.15025	2006.67	58.1667	68.0833	29.0417	1L-	RK	Broviken och dess tillflöden	14.3	97.5	8.3	7.4	2.7	24	SE660034-160361	6599867	649122	6599772	649133	SWEREF 99 TM
42735	Önstabäcken, Assurs väg	10.9823	24.0815	5.09185	2017	7.8	0.1835	1053	18.5	40.7	14.73	1L-	RK	Broviken och dess tillflöden	12.9	81.1	8.6	8.7	2.9	40	SE660031-160334	6599829	648857	6599830	648862	SWEREF 99 TM
42736	Nygårdsbäcken	2.12545	15.8366	19.5111	2017	7.7	0.07675	518.333	62.3333	60.0833	28.3417	1L-	RK	Broviken och dess tillflöden	13.8	92.3	16.6	8.4	2.4	19	SE659856-160501	6598100	650552	6598090	650553	SWEREF 99 TM
42742	Umeälven, uppströms Hemavan	498.222	0	0.187199	2011	6.9	0.02	35.2	3.9	5.2	1.6	3MM	SRK	Ume- och Vindelälven	19.1	28.4	0.2	7.1	3.2	42	SE731235-146253	7309814	499207	7309814	499207	SWEREF 99 TM
42743	Umeälven, Ajaure krv	415.438	0.0200265	0.172916	2011	7.3	0.021	25.8	3.1	3	1	3SB	SRK	Ume- och Vindelälven	18.8	24.7	0	8.6	2.2	25	SE726674-149207	7264596	529315	7264596	529315	SWEREF 99 TM
42780	Brevensån	63.1303	6.3421	2.70396	2016	7.5	0.128167	51.3333	43.1667	21.8333	2.15	1MM	SRK	Nyköpingsåarnas vattenvårdsförbund	15.7	60.7	2.1	7.3	4.3	61	SE654399-148877	6542146	535010	6542146	535010	SWEREF 99 TM
42820	Norrtunabäcken, Storsjöns utlopp, A24, Vadsbro	12.2272	22.6527	2.99391	2018	7	0.1	306		93.1667		1MF	RMÖ	Södermanlands län, påväxtalger i vattendrag	9.3	93.2	66.4	8.2	2.7	37	SE655105-158500	6550365	631115	6550365	631115	SWEREF 99 TM
42838	Säbyån, Hovlanda	2.9155	16.8211	5.90709	2016			1014	109	108	51.4	1LM	RMÖ	Västra Götalands län	9.7	89.5	71.3	7.1	4.2	45	SE644085-125235	6436231	299969	6436231	299969	SWEREF 99 TM
42845	Grannebyån, Granneby	1.3309	22.9541	5.96271	2018			887.5	96	89.75	38.5	1LM	RMÖ	Västra Götalands län, sjöar och vattendrag	8.3	88.6	46.4	7.4	4.4	49	SE642755-126280	6423100	310579	6423100	310579	SWEREF 99 TM
42880	Sigtunaån - övre del, A25, Gnesta	9.75	16.8257	2.97729	2017	7.3	0.064	163		50.8		1MF	VER	Södermanlands län	9.9	78.9	59.9	8.1	2.7	17	SE654790-158725	6547243	633497	6547243	633497	SWEREF 99 TM
42891	Lifsingeån, A21, Vängsö	11.9177	10.8896	2.23371	2016	7.25	0.1	243		70.8333		1MF	VER	Södermanlands län	12.2	76.5	24.3	7.9	4.5	67	SE655455-158145	6553820	627523	6553820	627523	SWEREF 99 TM
42933	Hagån	1.21	26.7986	3.85191	2017					141.778		1LM	RMÖ	Västra Götalands län, sjöar och vattendrag	9.6	79.7	54.2	7.7	4.7	48	SE645370-125380	6449124	301256	6449782	301615	SWEREF 99 TM
42934	Henån	3.68602	13.5612	4.46937	2017					55.8889		1LM	RMÖ	Västra Götalands län, sjöar och vattendrag	12.2	75.3	36	7.3	5	68	SE646425-125776	6459186	305253	6459174	305256	SWEREF 99 TM
42940	Klevaån	16.4434	20.948	4.23409	2017			373.222	31	62.5556	15.5333	1LM	RMÖ	Västra Götalands län, sjöar och vattendrag	14.3	59.5	7.2	7.6	4.4	65	SE646550-126205	6461002	309352	6461010	309339	SWEREF 99 TM
42958	Varekilsån (7b)	5.68112	22.5893	4.48601	2017					114		1LM	RMÖ	Västra Götalands län, sjöar och vattendrag	10.5	84.8	39.8	7.9	4.5	47	SE645177-125975	6447456	306667	6447446	306674	SWEREF 99 TM
43040	Sege å	0.503158	57.5799	8.15817	2016	7.9	0.0898333	2423.33	59.5	94.8333		1MF	Forskningsdata	Screening bekämpningsmedel	10.6	93.5	12.8	8.2	3.5	44	SE616827-132749	6164737	378277	6164737	378277	SWEREF 99 TM
43055	Höje å Lomma kyrka	-0.15	55.8372	9.26073	2015	7.78		2800.83	136.5	80.1667	25	1MF	Forskningsdata	Screening bekämpningsmedel	10.7	77.3	2.7	7.5	2.7	34	SE617657-132847	6173024	379163	6173024	379163	SWEREF 99 TM
43118	Silverån, Rosenfors	90.8347	4.32821	4.41361	2009	6.9	0.2	221		28.2		1MF	KEU	Kalmar län	16.2	57.2	3.5	7.9	3	39		6358578	550371	6358578	550371	SWEREF 99 TM
43125	Brusaån, nedströms Hjältevad	163.748	2.90718	4.17963	2011	7	0.293667	92.1667		16.3333		1MM	SRK	Emån	19.6	24.4	0.2	6.9	2.3	44	SE639025-147402	6388302	522107	6388302	522107	SWEREF 99 TM
43139	Torsjöån	201.077	8.15266	6.88699	2011	7.2	0.238417	755.083		33.1667		1MM	SRK	Emån	17.2	41.1	1.2	6.4	3.9	49	SE638950-145150	6387285	499607	6387285	499607	SWEREF 99 TM
44227	Trosaån, Marieberg	3.67167	16.5158	3.29007	2014	7.7	0.0716667	242.5		41.5		1MF	RMÖ	Södermanlands län	14	80.8	6.5	8.2	4.7	69	SE653655-159860	6536034	644885	6536034	644885	SWEREF 99 TM
44327	Mörlandaån, utlopp Mellbyån	71.1311	26.6521	3.57619	2016	7.3				43.5		1LM	SRK	Göta älv	11.3	82	34.5	8.9	4.9	73	SE644744-130730	6443473	354802	6443473	354802	SWEREF 99 TM
44391	Lerdalsbäcken, utflöde i Sannesjön	80.3581	17.6337	2.41146	2008					49.75		1LM	RMÖ	Västra Götalands län	13.8	50.2	20.2	5.6	5.3	72		6511100	319349	6511079	319325	SWEREF 99 TM
44421	Färnsjön utlopp	135.637	2.21572	6.16896	2018	6.85	0.182833	64	24.5	19.1667		1LF	SRK	Gullspångsälven	17.6	32.3	0.7	6	4.7	57	SE662216-140680	6619446	452248	6619284	452138	SWEREF 99 TM
44626	Lakabäcken	2.21992	1.58903	1.14058	2018	6.23	0.526	23.0312	48.5625	55.7625	19.5625	2MM	RMÖ	Norrbottens län	18.7	33.8	2	6.4	3.8	41		7313346	831999	7313346	831999	SWEREF 99 TM
44831	Hakerudsälven, Lövnäs	64.9293	35.5407	2.72779	2008					76.5		1LM	RMÖ	Västra Götalands län	10.5	78.4	55.3	6	3	40	SE648901-129051	6484816	337528	6484861	337434	SWEREF 99 TM
44837	Stångåns Inlopp I Roxen	34.9902	8.27437	4.06673	2018	7.4	0.0571667	698.333	214.5	43.1667	7.1	1SF	SRK	Motala ström	14.6	75.6	5.7	7.7	1.8	30	SE648015-148933	6478348	536344	6478348	536344	SWEREF 99 TM
44880	Pinglaström	32.5452	0	0.0509342	2017	6.28	0.6272	105.4	14.8	50.98	5	1LM	KÖ	Knivsta kommun	18.6	27.7	0	7.6	2.2	18		6629248	654593	6629248	654593	SWEREF 99 TM
44881	Alsike syd	14.2117	2.57441	3.81441	2017	7.14	0.4106	378.4	19.3	65.06	19.4	1LM	KÖ	Knivsta kommun	14.8	77.7	4.5	8.9	1.2	15		6627014	655470	6627014	655470	SWEREF 99 TM
44937	Stenån, Ovan utlopp Kölsjöån	275.853	0	1.74456	2017	6.5	0.377	15.7	11	11	1.3	3MM	RMÖ	Gävleborgs län, Omdrevsvattendrag	19.9	8.6	0	4	3.8	41	SE676660-151735	6764942	561055	6764940	560855	SWEREF 99 TM
44938	Bursån, Snällbygget	336.209	0	1.98654	2017	7.1	0.091	7.3	1.5	7.2	0.5	3LM	RMÖ	Gävleborgs län, Omdrevsvattendrag	19.9	22.2	0	7.3	1.8	32	SE683696-150373	6835194	546388	6835196	546388	SWEREF 99 TM
45180	Magnehulteån	50.8695	0.755956	2.25737	2017	6.75	0.1215	19.6667	15.8333	12.4667	1.28333	1LM	SRK	Nyköpingsåarnas vattenvårdsförbund	18.4	38.5	1.9	7.7	3.2	50	SE652214-151208	6520587	558572	6520587	558572	SWEREF 99 TM
45304	Kvarnsjöbäcken	90.5601	2.27025	2.04369	2018	7	0.079			8.95		1LM	RMÖ	Örebro län, Ytvattenförekomster	16.8	37.6	3.5	6.5	4.6	67	SE653256-144419	6530192	490581	6530192	490581	SWEREF 99 TM
45305	Spettån före Lill-Trysslingebäcken	89.6064	0.000387311	1.63019	2018	5	0.79			40		1LM	RMÖ	Örebro län, Ytvattenförekomster	20	0.7	0	0.9	2.1	18	SE655131-142601	6548702	472201	6548702	472201	SWEREF 99 TM
45306	Arbogaån Löa	96.3947	1.13625	2.83988	2018	7.4	0.1195			6.75		1MF	RMÖ	Örebro län, Ytvattenförekomster	16.6	40.9	9.5	6.9	5.2	84	SE663139-146345	6629108	508786	6629108	508786	SWEREF 99 TM
45307	Kaggabäcken	175.637	0	1.90547	2018	6.8	0.195			4.25		1LM	RMÖ	Örebro län, Ytvattenförekomster	19.5	14.9	0.5	4.9	3.8	42	SE663972-144394	6637279	489045	6637279	489045	SWEREF 99 TM
45339	Varpan, utlopp	115.15	1.11164	2.61737	2018	7.15	0.0555	64.9167	14.1667	9.66667	1	2MF	SRK	Dalälven	17	37.5	6.9	7.5	3.8	60	SE672342-148908	6721540	533064	6721502	533142	SWEREF 99 TM
45428	Fredshögsbäcken	2.69786	85.4781	5.31677	2019	7.65	0.0616667	9843.33	288.833	187.667	130.017	1L-	SRK	Sydvästra Skånes vattendrag	10.2	95.7	70	7.1	2.7	37	SE614317-132415	6139610	375230	6139632	375239	SWEREF 99 TM
45429	Vemmenhögsån	0.655074	88.0293	3.94355	2019	8.05	0.0483333	8400	25.6667	130.833	70.6667	1LM	SRK	Sydvästra Skånes vattendrag	14.1	84.2	3.9	7.7	2.4	32	SE614177-135299	6138540	404060	6138478	403937	SWEREF 99 TM
46201	Loån	24.4647	2.21132	3.02444	2019	7.58	0.04	11	32	17	0.5	1LM	SMÖ	Full koll på våra vatten	18.1	33.5	0.8	7.8	2.3	33		6609739	701099	6609739	701099	SWEREF 99 TM
46202	Oraån	11.4069	21.7217	2.62624	2019	6.99	0.341	2	27	48.5	19	1LF	SMÖ	Full koll på våra vatten	16.5	41.2	15	7.9	3.2	35		6658414	674812	6658414	674812	SWEREF 99 TM
46203	Eckarån	5.07839	13.9708	2.31817	2019	7.56	0.155	194	22	22.1	7	1LM	SMÖ	Full koll på våra vatten	16	48.3	7	7.8	3.1	38		6687047	675518	6687047	675518	SWEREF 99 TM
46204	Stalbobäcken	43.4469	13.6625	2.71775	2019	7.46	0.25	9	16	37.5	12	1LM	SMÖ	Full koll på våra vatten	11.5	75	19.2	7.9	3.2	29		6669061	614995	6669061	614995	SWEREF 99 TM
46205	Hyttbäcken	43.4364	0.700428	1.81125	2019	7.43	0.778	126	22	34.6	5	1LM	SMÖ	Full koll på våra vatten	18.8	30.9	3.8	10.1	1.4	24		6686161	626586	6686161	626586	SWEREF 99 TM
46206	Svartån	35.0156	2.40038	1.5262	2019	7.33	0.776	440	29	48.1	12	1LM	SMÖ	Full koll på våra vatten	17.7	43.1	2	8.1	3.4	42		6683008	631650	6683008	631650	SWEREF 99 TM
46207	Fälarån	30.1236	0.858203	0.991998	2019	7.18	0.279	18	7	12.4	0.5	1LF	SMÖ	Full koll på våra vatten	17.8	37.1	0.2	5.6	3.6	35		6690269	658429	6690269	658429	SWEREF 99 TM
46208	Sävaån	43.2032	5.86061	2.09796	2019	7.38	0.373	376	60	70.8	18	1LM	SMÖ	Full koll på våra vatten	16.5	44.9	4.2	6.1	3.7	42		6643573	627432	6643573	627432	SWEREF 99 TM
46209	Skvalån	65.6857	3.82179	2.92051	2019	6.69	0.142	17	25	18.2	0.5	1LM	SMÖ	Full koll på våra vatten	19.6	26.9	0	7.5	1.8	32		6646548	585038	6646548	585038	SWEREF 99 TM
46210	Stensjöbäcken	78.2432	0	1.02608	2019	6.54	0.116	10	24	10.7	0.5	1LM	SMÖ	Full koll på våra vatten	19.3	8.7	0	3.8	3.8	32		6651352	585324	6651352	585324	SWEREF 99 TM
47245	Ladängsbäcken	82.8409	0	0.907057	2016	5.51	0.718333	19.6667	30.3333	44.2	8.33333	1SF	RMÖ	Västmanlands län	19.7	2.5	0	1.6	3	28		6631799	565802	6631799	565802	SWEREF 99 TM
47247	Märrsjöbäcken	105.257	0	2.14741	2016	6.65	0.18	145	21	20.1	3	1LM	RMÖ	Västmanlands län	19.4	21.5	0.5	5.3	2.1	21		6645159	558197	6645159	558197	SWEREF 99 TM
47249	Myckelmossbäcken	74.1997	0	1.19408	2016	5.06	0.494125	28.25	23.125	20.1375	6.25	1LF	RMÖ	Västmanlands län	19.5	1.2	0	1.8	2.9	18		6640610	571140	6640610	571140	SWEREF 99 TM
47256	Solltorpsbäcken	57.0141	0	1.94925	2016	6.74	0.941333	132.667	116.333	53.4667	9.33333	1LM	RMÖ	Västmanlands län	18.7	17.7	0.8	5	3.3	28		6624027	575798	6624027	575798	SWEREF 99 TM
3519	Kölaråsälven f. Närsen	302.972	0.0922724	1.88086	2007	6.215	0.295333	18.9167	7.58333	5.08333	3	3LM	RMÖ	Dalarnas län	19.7	9.5	0	3.7	3.8	39	SE668654-141987	6683788	464414	6683801	464426	SWEREF 99 TM
4406	Mäsån Stackenäs	19.4975	5.09141	3.13228	2015	6.7	0.084	264.5		7.7		1LM	KEU	Hallands län	19.7	22.9	0	6.7	2.9	41	SE635508-130189	6351141	350484	6351147	350422	SWEREF 99 TM
5050	Ö. Anråsälven	3.93051	12.2532	2.84831	2017	6.845	0.235063	383.75	20.5625	57.4688	16.0625	1LM	NMÖ	Vattendrag trendstationer	15.2	44.2	21.8	7	3.5	43	SE651076-124118	6505955	287970	6505955	287970	SWEREF 99 TM
5762	Norrviken, utlopp	3.9	11.0118	14.758	2018	7.625	0.0461667	237.25	62.25	66.2833	34.3333	1M-	KÖ	Oxunda vattensamverkan	14.1	95.4	15.8	7.9	2.7	25		6597216	665041	6597219	665055	SWEREF 99 TM
21541	Lygnö å F6	62.5841	3.21218	3.15813	2015	7.2				10.45		1LM	KEU	Västra Götalands län	19.5	14.6	0	5.2	3.5	46	SE642089-130846	6416955	356278	6416960	356278	SWEREF 99 TM
21680	Visman, nedströms Bäckhammar (efter luftning)	58.6878	3.75006	2.92142	2017	6.75	0.172417	178.545	461.818	27.7273		1MM	SRK	Norra Vänern	19.8	1.1	0.2	2.3	2.2	27	SE655906-140734	6556136	453497	6556231	453445	SWEREF 99 TM
21957	Hjällöbäcken, Hägnen	163.759	2.02064	2.85415	2013	6.4		55.3333		14.6667		1LM	KEU	Västra Götalands län	19	27.6	0.7	5.8	4.1	57	SE645106-140394	6448249	451345	6448250	451345	SWEREF 99 TM
22016	Nolån, före sammanflödet med Sörån	61.2792	3.06728	3.68064	2018	6.85	0.1895	183.333		9.85		1MM	SRK	Lygnern	19.8	17.7	0	6.4	2.6	36	SE639888-130635	6394934	354431	6394934	354431	SWEREF 99 TM
22208	Silbodalsälven, Forsback	114.049	6.54651	3.3245	2015	6.84	0.295667	117		23.0667		1LM	KEU	Värmlands län	18.3	41.7	0.9	7	2.3	29	SE659215-129123	6587896	337006	6587896	337006	SWEREF 99 TM
22228	Holmtjärnsbäcken, gunnarbyn	107.368	2.47796	1.40021	2015	6.74	0.211667	8.33333		7.43333		1L-	KEU	Värmlands län	19.3	21.2	0.2	6	3.6	60	SE658065-127750	6576233	323420	6576232	323420	SWEREF 99 TM
22254	Rottnan, Skarped	105.1	1.95047	2.18561	2010	6.5	0.124167	134	13.5	9.83333		1MM	RMÖ	Värmlands län	18.8	19.9	4.2	6.5	3.5	67		6629852	393578	6629875	393492	SWEREF 99 TM
22428	Bubäcken, före Ambuälven	121.495	0.101692	1.06656	2015	6.63	0.171667	70.5		4		1LM	KEU	Värmlands län	19.8	23.2	0	5.7	2.8	25	SE661309-127371	6608604	319240	6608604	319240	SWEREF 99 TM
22455	Rinnan,håltebyn/stn	125.631	0.613748	1.13369	2015	6.36	0.235	46.6667		7.6		1LM	KEU	Värmlands län	19.5	21.8	0	6.3	3.2	41	SE661322-129104	6608844	336557	6608944	336556	SWEREF 99 TM
22464	Torgilserudsälven, v Gryttved	119.834	0.12298	0.990373	2015	6.66	0.146667	55.3333		7.83333		1MM	KEU	Värmlands län	19.3	24.2	0.2	6.8	2.7	50	SE664010-129770	6635846	342855	6635886	342885	SWEREF 99 TM
22512	Långlikan,före Tvärlikan	260.418	0	1.25733	2017	6.45	0.265097	9.41667	6	5.76667	2	3LM	KEU	Värmlands län	19.6	21.3	0	6.2	3.3	42	SE672945-134940	6725810	393460	6725810	393460	SWEREF 99 TM
22645	Skitigsjöbäcken	107.165	0	1.98656	2012	6.53	0.342556	68	11	16.7778	4.11111	2LM	RMÖ	Gävleborgs län	19.8	23	0.2	7.4	1.2	29		6824377	594877	6824376	594878	SWEREF 99 TM
22681	Acksjöälven (7R)	189.522	0	1.35236	2013	6.815	0.2015	23.5	7	7	2.5	1LM	Forskningsdata	Waters gradientstudie	19.8	20.3	0	6.3	2	29		6666616	421780	6666657	422011	SWEREF 99 TM
23068	Nedströms värmeverket	492.105	0	38.8969	2014	7.4		511.429	74278.6	17.2857		3LM	RK	Luossajoki	17.1	36.3	7.4	8.8	2.2	26		7533637	721308	7533637	721308	SWEREF 99 TM
28256	Nedströms avloppsreningsverket	410.103	0	28.6487	2014	7.3		1264	8640	73.8		3LM	RK	Luossajoki	14.7	65.8	17	8.1	3.9	34		7535392	726690	7535392	726690	SWEREF 99 TM
28273	Råån Helsingborg	5.54886	81.1451	4.63379	2016	7.785	0.0345833	4840.83	64.9167	110.042	77.0833	1MM	SRK	Råån	14	89.6	11.8	8.1	4	51	SE621206-131086	6208294	361141	6208294	361141	SWEREF 99 TM
35707	Stenån nedströms kvarn	23.1217	5.51735	4.11377	2015	7	0.166667	470		9.53333		1LM	KEU	Hallands län	17.4	42.2	8.4	6.6	3.9	42	SE634079-129908	6336838	347834	6336838	347834	SWEREF 99 TM
35746	Isätrabäcken 2	46.9248	39.2433	3.98334	2016		0.256	2124	34	100.05	39	1LM	RMÖ	Västmanlands län	12.4	85.9	36	8.5	3.7	43	SE664241-154643	6641351	591543	6641351	591543	SWEREF 99 TM
35747	Sagån (nedstr brobygge)	6.35	30.0735	3.43062	2017		0.067	26.25	12.5	36.2	4.25	1MM	RMÖ	Västmanlands län	12.6	72.4	17.1	7.9	4.3	56	SE661353-155999	6612518	605363	6612518	605363	SWEREF 99 TM
35752	Sagån (Herrängarna)	46.1696	26.0492	4.16243	2017		0.087	287.5	41.5	99.8	58.5	1MF	RMÖ	Västmanlands län	13.6	66.4	2.2	7.7	2.9	33	SE663918-154813	6638019	593196	6638019	593196	SWEREF 99 TM
35753	Lillån vid Näsby	1.25	31.8423	3.14085	2017	7.05	0.24	1130	46.1667	114.85	28.7333	1MF	RMÖ	Västmanlands län	10.9	83.2	13.8	9.9	2.9	40	SE658844-150608	6586785	551775	6586785	551775	SWEREF 99 TM
35760	Hjoån Utl. Vättern	89.9324	19.3363	4.67759	2017	7.3	0.0900833	994.167	43.25	48.6667	10.75	1LM	RMÖ	Västra Götalands län, sjöar och vattendrag	16.3	48.6	10.1	7.2	4.7	77	SE646542-141083	6462680	458057	6462680	458057	SWEREF 99 TM
35761	Risängsbäcken	1.08057	18.6459	4.16674	2008					112.833		1LM	RMÖ	Västra Götalands län	11.3	73.4	42.2	6.3	5.2	71	SE653470-123740	6529837	283904	6529837	283904	SWEREF 99 TM
35763	Sågebäcken	187.039	0	2.7212	2015	5.06	0.410333	23.5625	11.5625	9.4	1.8125	1LM	RMÖ	Västra Götalands län, sjöar och vattendrag	19.8	1	0	1.3	3.2	23	SE641822-131310	6414246	360838	6414246	360838	SWEREF 99 TM
35765	Dälpan, Moryr	56.6547	47.0457	2.59407	2015					172.5		1LM	RMÖ	Västra Götalands län, sjöar och vattendrag	10.1	81.4	52.5	6.8	4.9	70	SE650112-129900	6497026	345873	6497026	345873	SWEREF 99 TM
36196	Lerbodaälven	74.45	17.3298	3.06276	2012	6.9	0.135	93	59	41		1LM	SRK	By- och Borgviksälven	17.5	27.8	2.1	4.5	4.8	61	SE660714-134438	6603581	390404	6603581	390404	SWEREF 99 TM
36202	Byälven, nedströms Säffle, Krokstad	44.35	5.76077	2.35328	2017	7.05	0.0763333	149.917	35	14.2083		1SF	SRK	Norra Vänern	18.9	29.7	3.4	7	3.7	64	SE655736-133402	6553646	380187	6553646	380187	SWEREF 99 TM
36212	Karlsforsälven,före bäcketjärn	105.073	1.81099	1.98828	2015	6.89	0.115	154		21.6333		1MF	SRK	Upperudsälven	18.8	27.9	1.4	8	2.7	48	SE657976-130074	6575632	346656	6575632	346656	SWEREF 99 TM
36225	Skälebäcken	0.725124	79.2357	6.63976	2015			10500	29.6667	660	499	1L-	KÖ	Höganäs kommun	14	93.7	13.6	7.9	3.3	40		6235034	347686	6235034	347686	SWEREF 99 TM
36625	Mälskarbäcken	412.797	0.0570908	0.904226	2006	6.46	0.118458	20.125	12.875	10	3.41667	3LM	NMÖ	Vattendrag trendstationer	19.7	8.9	2	4.2	4	45	SE718861-154762	7187618	587161	7187552	587163	SWEREF 99 TM
36807	Fifflekull 3	197.569	7.67591	1.24443	2006	7.305	0.0998333	940.667	18.5833	9.58333		1MM	Forskningsdata	EU-life, Forest for Water	19.6	28.6	0.2	8.1	1.7	44		6373286	503512	6373366	503441	SWEREF 99 TM
37804	Gängelbäcken 7 122:	90.0973	1.90941	3.86653	2014	6.93		156.333		13.8667		1SM	RMÖ	Blekinge län	19.7	11.1	0.2	4.9	2.8	27		6244295	482000	6244295	482000	SWEREF 99 TM
41460	Älvestabäckens utlopp	3.8053	24.0978	7.37004	2016	7.88				115.833		1LM	RMÖ	Stockholms län. Extensiv kartering av vattendrag	12.5	86.7	16.7	7.7	5	72	SE656904-161729	6568738	663176	6568738	663176	SWEREF 99 TM
42781	Lannaån, Väster om Storebacka	47.3464	51.0649	3.16893	2016	7.75	0.399833	2237.67	73.5	105.833	51.8333	1MM	SRK	Vänerns sydöstra tillflöden	11.7	91.5	31	8.6	4	48	SE647801-134112	6474430	388242	6474430	388242	SWEREF 99 TM
42823	Gammelstabäcken	7.87266	20.9305	3.29059	2016	7.54	0.286667	462.833	45.5	89.65	40	1LM	RMÖ	Södermanlands län, påväxtalger i vattendrag	14.3	91.5	8.2	8.2	2.3	29	SE651425-154778	6513138	594357	6513138	594357	SWEREF 99 TM
42825	Tingvastbobäcken	46.2685	26.1711	1.87688	2016		0.313	3985	17.5	174.5	88	1LM	RMÖ	Västmanlands län	14.8	83.9	12.7	8.1	3.5	35	SE663459-155008	6633450	595205	6633450	595205	SWEREF 99 TM
42827	Svartån Västerås, Turbinbron	6.17634	19.6285	3.53709	2016	7.5	0.232167	766.667	40.0833	72.8333	16.8167	1MM	RMÖ	Västmanlands län	12.1	82.1	26.2	8.3	4.5	52	SE661068-154115	6609450	586566	6609450	586566	SWEREF 99 TM
42831	Svartån_1	35.7	19.7193	2.60752	2018		0.274	455	64	71.9	10.5	1MM	RMÖ	Västmanlands län	14.5	54.7	19.9	6.1	4.4	51	SE662455-153564	6623134	580910	6622900	580652	SWEREF 99 TM
42886	Långsjöån-Lundsjöån	27.3476	17.7044	2.96869	2016	7.105	0.276833	320.333	30.8333	66.6833	24.6667	1LM	VER	Södermanlands län	12.6	70.9	13	7.8	4.7	65	SE655160-152838	6550240	574510	6550240	574510	SWEREF 99 TM
42890	Näshultaån, Hjälmaregården	32.74	8.34544	3.17463	2007	7.1		161.667	34.5	37.3333	7.66667	1MM	RMÖ	Södermanlands län	15.2	61.7	7.7	7.1	4.9	67	SE656985-152697	6568550	572824	6568466	572869	SWEREF 99 TM
42892	Väla å, SO Holmby	10.6114	20.1711	3.0134	2016	7.25	0.18	256		90.3333		1LM	VER	Södermanlands län	13.2	59.7	28.8	7.4	5	71		6548235	624995	6548235	624995	SWEREF 99 TM
43106	Pyntbäcken	205.769	0.186751	1.72499	2017	5.325	0.376833	10.0417	12.7083	7.78333	2	1LM	KEU	Värmlands län	20	12.4	0	1.3	2.5	20	SE666188-132193	6657952	366839	6657952	366839	SWEREF 99 TM
44081	Götån,götnäs/stn	143.138	0	1.34282	2013	6.435	0.2705	61		10		1LM	KEU	Värmlands län	20	4.4	0	2.6	2.6	29	SE667864-137342	6675329	418092	6675329	418092	SWEREF 99 TM
44083	Masttakebäcken, före Racken	98.7849	0.258135	0.685427	2013	6.36	0.2332	39.5		7.5		1LB	KEU	Värmlands län	19.4	10.7	0	3.7	4	36	SE662526-132406	6621378	369410	6621378	369410	SWEREF 99 TM
44114	Hällsjöälven	90.3222	0	1.34088	2016	6.67	0.1155	58		4.56667		1LM	KEU	Värmlands län	19.7	20.8	0.2	6.3	2.9	34	SE659760-132142	6593709	367112	6593709	367112	SWEREF 99 TM
44118	Kallbäcken,tassa/stn	112.455	0	0.987466	2016	6.9	0.087	76		6.76667		1LM	KEU	Värmlands län	19.6	24.8	0	7.8	1.4	27	SE658348-131774	6579557	363607	6579557	363607	SWEREF 99 TM
44119	Bäck från Mossvattnet	182.366	0	1.74636	2016	6.575	0.138667	45		4.06667		1LB	KEU	Värmlands län	19.9	24.4	0	8	0.5	14	SE659374-131872	6589814	364460	6589814	364460	SWEREF 99 TM
44199	318 Bergunda kanal	160.84	3.22277	20.7146	2014	7.75	0.0528	1106.86	134.7	93.3	14.71	1LM	RMÖ	Kronobergs län	13.1	75.1	9	8.2	4.6	52		6302438	484645	6302438	484645	SWEREF 99 TM
44217	Gladhöjdsbäcken	197.381	0	1.82342	2012	5.8	0.5585			9.05		1L-	RMÖ	Örebro län, Ytvattenförekomster	19.9	1.5	0	2	3.7	34		6635774	480419	6635774	480419	SWEREF 99 TM
44224	Djaupå	9.88128	13.593	1.93357	2010	8.4	0.142167	458.333	82.9167	47.1667	26.3333	1LM	RMÖ	Gotlands län	13.2	83.9	32.4	8.2	2.2	21		6381081	722360	6381081	722360	SWEREF 99 TM
44288	Örsundaån, Ål	42.4293	19.5993	4.12619	2017	7.11	0.2215	1402.92	811.083	147.567	43.0833	1MF	RMÖ	Uppsala län	11.7	82	33.9	8.5	3.9	39	SE664467-155994	6643462	605052	6643462	605052	SWEREF 99 TM
44302	Juån	299.085	0.240865	1.9494	2013	6.88	0.102833	37.3333	9.33333	5.33333	2.5	3MM	RMÖ	Västernorrlands län	19.4	18.4	0	5.9	3.9	52	SE691595-148854	6913929	530246	6913929	530246	SWEREF 99 TM
44320	Tumbaån, utlopp från kulvert	2.47109	4.95523	16.9131	2017	7.6				26.0182		1LM	RMÖ	Stockholms län. Extensiv kartering av vattendrag	13.6	64.7	11.5	7.1	5.3	83	SE656640-161627	6566300	663158	6566300	663158	SWEREF 99 TM
44324	Gussjön	58.7357	38.0214	3.1098	2017		0.0695	15	62.5	83.25	17.5	1LF	RMÖ	Västmanlands län	15.4	46.6	19.7	5.6	4.3	38	SE664217-153101	6640800	576050	6640800	576050	SWEREF 99 TM
44427	Malmbäcksån, nedströms Malmbäck	270.673	6.6437	3.9552	2014	6.6	0.510667	313.333	128.167	30.6667		1MM	SRK	Lagan	18	27.8	2.3	5.6	4.2	54	SE638350-141795	6380360	466122	6380360	466122	SWEREF 99 TM
44882	Knivstaån uppströms reningsverk	10.6524	6.57477	6.45467	2018	7.165	0.2015	415.833	50.4167	87.2667	52.5	1LF	KÖ	Knivsta kommun	15.8	50.8	21.3	8.7	2.4	18		6624187	656620	6624187	656620	SWEREF 99 TM
44920	Jungån, Vid Tomten	47.9444	53.7177	4.09259	2018	7.9	0.277167	2007.6	196.167	59.5	32.1333	1MM	RMÖ	Västra Götalands län	14.7	83.1	5.1	9.5	3.5	40	SE647688-134021	6473295	387340	6473272	387338	SWEREF 99 TM
44922	Öredalsån, Bron V om Skäggatorp	86.3896	39.1922	3.4903	2017	8.05	0.128333	1770	55.5	78.3333	19.5	1LM	RMÖ	Västra Götalands län	13.9	94.5	32.8	7.6	4.1	55	SE648103-135644	6477592	403608	6477668	403562	SWEREF 99 TM
44943	Göta älv, Alelyckan	0.04	11.2283	2.59585	2010	7.29	0.0375833	404.833	19.8333	18.5833	7.66667	1SF	Forskningsdata	Kiselalgsprovtagning i stora vattendrag	15.5	46.9	10.7	8.2	5.2	89	SE641105-127392	6406710	321879	6406698	321881	SWEREF 99 TM
45182	Näveån	11.3624	2.70864	2.06261	2017	6.795	0.4125	217.167	29.0833	50.2833	16.6667	1LM	VER	Södermanlands län	14.4	60.6	5.9	6.7	4.4	61	SE650102-155768	6500030	604411	6500030	604411	SWEREF 99 TM
45407	Tormestorpsån f inl. i Finjasjön	45.4128	17.179	5.82092	2018	7.85	0.105833	2450	37	41.3333		1LM	RMÖ	Skåne län, Finjasjö-projektet	12.8	82.1	32.2	8.6	3.4	38		6219272	421223	6219272	421223	SWEREF 99 TM
45411	Svartevadsbäcken nedstr. Tyringe	47.904	10.9034	8.86462	2018	7.25	0.103667	1198.33	52.5	23.5		1LM	RMÖ	Skåne län, Finjasjö-projektet	15.9	51.3	4.5	6.4	5.2	86		6224150	414180	6224150	414180	SWEREF 99 TM
45529	Blålägan (13A)	584.578	0	0.224966	2018	6.5	0.225	6	12.4	30.8	19	3LM	SRK	Dalälven	19.1	19.6	0	3.4	2.7	25	SE683250-138287	6829216	425644	6829216	425644	SWEREF 99 TM
45919	Sigtunaån, Väg 57	10.4076	16.9364	3.0828	2006	7.5	0.14	161.667		72		1MF	RMÖ	Södermanlands län	14.8	58.7	1.7	8.2	3.4	38		6545864	634274	6545864	634274	SWEREF 99 TM
47309	Lillån, Lunneberg	27.32	23.0731	3.30166	2008		0.263333			83.1667		1LF	RMÖ	Västra Götalands län	14.9	16.9	6.8	4.4	3.7	59		6452788	337304	6452788	337304	SWEREF 99 TM
47345	Hajumsälven, Utflöde i Örekilsälven	64.2655	14.461	2.53781	2008	7	0.166667	240		26.6667		1MF	RMÖ	Västra Götalands län	15.4	43.8	10.5	6.5	5	77	SE650938-126457	6504866	311363	6504866	311364	SWEREF 99 TM
47367	Svartälven, inflöde i Möckeln	89.55	0.341752	2.08772	2011	6.95	0.133667	96.6667	10	7.5		1SM	RMÖ	Örebro län	19.1	26.5	0.7	6.8	3.6	69		6576650	476542	6576650	476542	SWEREF 99 TM
47371	Svartån, Karlslund	29.7889	16.5222	3.20768	2010	7.04	0.2704	210.167	41.3333	33.3333	9.25	1SM	RMÖ	Örebro län	15.1	51.4	12.7	6.3	4.2	46		6569408	507972	6569408	507972	SWEREF 99 TM
47381	Alsterälven, Alster	51.39	12.0803	2.74806	2010	6.79	0.15925	119.75	20.3333	40.8333	15.4167	1MM	RMÖ	Värmlands län	16.5	38.8	3.2	5.8	5.1	76		6585052	420729	6585052	420729	SWEREF 99 TM
47456	Selångerån Beb/St	0.698029	10.9951	9.85784	2009	7.9	0.215			34.25		2LM	RMÖ	Jämtlands län	16.2	48.9	26.8	9.3	2.8	30		6922248	615114	6922248	615114	SWEREF 99 TM
47467	Falkabäcken Storstenshöjden	166.421	0.0545886	2.29175	2008	6.7	0.1895			8.5		1LM	RMÖ	Örebro län	19.9	23.7	0	7.3	0.9	15		6576014	495834	6576014	495834	SWEREF 99 TM
47483	Kullasjön utlopp	58.7	6.05844	2.64991	2009	7.355	0.1435	1.5	16.5	23.5	4	1L-	RMÖ	Södermanlands län	17.5	36	1.2	7.4	3.9	64		6541652	537504	6541652	537504	SWEREF 99 TM
47489	Bällstaån	2.1518	2.61618	37.648	2008	7.52	0.0535833	928.167	251.417	122.083	57.4167	1LF	RMÖ	Stockholms län	6.9	94.3	72.7	7	4.3	50		6584577	667414	6584577	667414	SWEREF 99 TM
47503	Enköpingsån, väg E 18, bro	4.56012	48.808	3.88075	2008	7.95	0.122833	1510	61.9167	138.167	73.4167	1MF	RMÖ	Uppsala län	14.2	67.7	10.1	8.7	3	31		6612758	615594	6612758	615594	SWEREF 99 TM
47513	Strömarån	15.2963	5.76554	2.1536	2008	7.42	0.273167	320.167	8.58333	18.8333	6.16667	1MM	RMÖ	Uppsala län	14.8	64.2	5.7	7.2	2.9	43		6701942	652292	6701942	652292	SWEREF 99 TM
47525	Björka älv, Björkefors	63.1443	9.97413	2.32769	2008	6.65	0.2	131.833		35.6667		1MF	RMÖ	Värmlands län	14.4	49.2	3.4	6.4	5.2	73		6642024	397542	6642024	397542	SWEREF 99 TM
47654	Getån, vid den södra bron i Prästhyttan	82.4565	8.46299	3.11896	2009	7.4	0.167667	291.667		25.1667	8.5	2LM	VER	Gävleborgs län	18.7	32.4	3.4	8.2	2	36		6707148	580493	6707148	580493	SWEREF 99 TM
47672	Hornån, vägtrumman vid väg till Hönåker	23.9668	27.5392	5.66304	2009	7.1	0.224667	508.333	32.1667	46.6667	26.5833	2LM	VER	Gävleborgs län	14.6	48.6	23	8.7	4.2	53		6849388	607135	6849388	607135	SWEREF 99 TM
47677	Fänjaån, vid Fågelsta	63.5338	13.5018	2.91939	2009	7.15	0.438333	257.5		68.9167	28.9167	2LF	VER	Gävleborgs län	18.4	23.3	5.2	4.1	3.2	23		6710438	596576	6710438	596576	SWEREF 99 TM
47732	Lindhultsbäcken (Slissån)	60.2744	10.8951	3.91767	2013	6.6	0.108333	283.667		13.3333		1LM	KEU	Hallands län	19.5	26.6	0	7.6	1.8	27	SE630869-132138	6304986	370523	6304967	370574	SWEREF 99 TM
		Altitud (m)	% agriculture	% urban	Year of diatom sampling	pH (median)	absorbance (AbsF420) (mean)	NO3-N (µg/l) (mean)	NH4-N (µg/l N) (mean)	Tot-P (µg/l P) (mean)	PO4-P (µg/l P) (mean)
	median	63.1786	4.8057	2.96171	2016	7	0.1805	180.417	28.5	25.3333	6.75
	interquartil 1	19.3827	0.253933	1.88043		6.70625	0.115167	43	11.5647	11.9417	2
	interquartil 3	152.237	17.3307	3.90481		7.4	0.273167	661	60	57.4891	20.0792
	min	-0.2	0	0	2006	4.56	0.004125	0.5	1.5	1.075	0.5
	max	1078.13	90.7099	43.4307	2019	8.4	1.08683	13473.3	74278.6	901.667	691.667

## Sheet: article info
article title	No lukewarm diatom communities - the response of freshwater benthic diatoms to phosphorus in streams as basis for a new Phosphorus Diatom Index (PDISE)
journal name	Environmental Monitoring and Assessment
author names	Maria Kahlert, Jens Fölster & Kálmán Tapolczai
affiliation and e-mail address of the corresponding author	Swedish University of Agricultural Sciences, Department of Aquatic Sciences and Assessment, PO Box 7050, 750 07 Uppsala, Sweden; maria.kahlert@slu.se
