# Supplementary material for: No lukewarm diatom communities—the response of freshwater benthic diatoms to phosphorus in streams as basis for a new phosphorus diatom index (PDISE)
Source: Environ Monit Assess. 2023 Jun 6;195(7):807. doi: 10.1007/s10661-023-11378-4 (PMC10244268; doi:10.1007/s10661-023-11378-4)
Supplement: Supplementary file 5 — List of taxa included in the PDISE and their modeled TP optima and tolerance, together with sensitivity and indicator classes. Taxa are abbreviated with OMNIDIA diatom codes, find the full taxa name in the taxon list of the freshwater diatoms of Sweden (Kahlert et al., 2018). The OMNIDIA codes were originally created by Michael Coste, Director of Research at IRSTEA Bordeaux, France (Lecointe et al., 1993).(CSV 36.3 kb) [file 10661_2023_11378_MOESM4_ESM.csv]

Diatom Taxon	Taxon name	Author	TP Optimum [log10 µg/l TP]	TP sensitivity_class	TP Tolerance [log10 µg/l TP]	TP_indicator_class	Occurrences in dataset (n=820 samples)		article title	No lukewarm diatom communities - the response of freshwater benthic diatoms to phosphorus in streams as basis for a new Phosphorus Diatom Index (PDISE)
AAMB	Aulacoseira ambigua	(Grunow) Simonsen	1.495516147	3	0.306993489	2	231		journal name	Environmental Monitoring and Assessment
ABRT	Achnanthidium bioretii	(H.Germ.) Edlund	1.423829739	3	0.291296067	2	84		author names	Maria Kahlert, Jens Fölster & Kálmán Tapolczai
ACHS	Achnanthes sp.	Bory	1.28324106	3	0.455179357	1	218		affiliation and e-mail address of the corresponding author	Swedish University of Agricultural Sciences, Department of Aquatic Sciences and Assessment, PO Box 7050, 750 07 Uppsala, Sweden; maria.kahlert@slu.se
ACOPsl	Amphora copulata s.lat.	(Kütz.) Schoeman & R.E.M.Archibald	1.725594825	5	0.295893126	2	75
ADCA	Achnanthidium caledonicum	Lange-Bert.	0.913995346	1	0.203043611	3	18		Lecointe, C., Coste, M. & Prygiel, J. (1993). “Omnidia”: software for taxonomy, calculation of diatom indices and inventories management. Hydrobiologia 269, 509-513. https://doi.org/10.1007/bf00028048.
ADCT	Achnanthidium catenatum	(J.Bily & Marvan) Lange-Bert.	1.256772148	3	0.318480024	2	10
ADDA	Achnanthidium daonense	(Lange-Bert.) Lange-Bert., Monnier & Ector	1.263329271	3	0.367932054	2	42
ADEG	Achnanthidium exiguum	(Grunow) Czarn.	1.411847589	3	0.290748112	2	30
ADHE	Achnanthidium helveticum	(Hust.) Monnier, Lange-Bert. & Ector	1.24135957	3	0.27593776	2	151
ADKG	Achnanthidium kriegeri	(Krasske) Hamilton, D.Anton. & Siver	0.339010592	1	0.193227316	3	13
ADKR	Achnanthidium kranzii	(Lange-Bert.) Round & Bukht.	1.66147861	4	0.24830241	3	116
ADLB	Achnanthidium lauenburgianum	(Hust.) Monnier, Lange-Bert. & Ector	2.030402769	5	0.19486221	3	23
ADLS	Adlafia suchlandtii	Moser, Lange-Bert. & Metzeltin	1.310227204	3	0.301367567	2	14
ADM2	Achnanthidium minutissimum group II (mean width 2,2-2,8µm)	0	1.160463368	2	0.326470576	2	482
ADM3	Achnanthidium minutissimum group III (mean width >2,8µm)	0	1.668125697	4	0.298796146	2	296
ADMS	Adlafia minuscula	(Grunow) Lange-Bert.	1.877778775	5	0.18772397	3	10
ADSO	Achnanthidium subatomoides	(Hust.) Monnier, Lange-Bert. & Ector	1.282114005	3	0.32807995	2	270
AFOR	Asterionella formosa	Hassall	1.538160323	4	0.352971754	2	76
AINA	Amphora inariensis	Krammer	1.347887492	3	0.407739856	2	13
AKRI	Amphipleura kriegeriana	(Krasske) Hust.	0.897168363	1	0.21195426	3	19
ALBL	Adlafia langebertalotii	O. Monnier & Ector	1.487068813	3	0.363539147	2	50
ALFF	Achnanthes lanceolata ssp. frequentissima var. rostratiformis	Lange-Bert.	1.500433186	4	0.280447831	2	35
AMID	Amphora indistincta	Levkov	1.5773726	4	0.287634095	2	26
AMPS	Amphora sp.	Ehrenb. ex Kütz.	1.667515917	4	0.246217659	3	48
AOVA	Amphora ovalis	(Kütz.) Kütz.	1.898106933	5	0.284618559	2	15
APEDsl	Amphora pediculus s.lat.	(Kütz.) Grunow	1.8436279	5	0.269782861	3	227
APEL	Amphipleura pellucida	(Kütz.) Kütz.	1.481302881	3	0.272095434	3	75
AUAL	Aulacoseira alpigena	(Grunow) Krammer	1.050635513	1	0.370956105	2	40
AUDI	Aulacoseira distans	(Ehrenb.) Simonsen	1.214691794	3	0.404918032	2	10
AUGA	Aulacoseira granulata var. angustissima	(O.Müll.) Simonsen	1.765985666	5	0.347811547	2	19
AUGR	Aulacoseira granulata var. granulata	(Ehrenb.) Simonsen	1.684659528	4	0.238333578	3	51
AUIS	Aulacoseira islandica var. islandica	(O.Müll.) Simonsen	1.466558265	3	0.27355375	2	13
AULS	Aulacoseira sp.	Thwaites	1.452763304	3	0.366302764	2	247
AUPD	Aulacoseira pseudodistans	Lange-Bert. & Krammer (in manuscript)	1.323730543	3	0.358188741	2	127
AUSU	Aulacoseira subarctica	(O.Müll.) E.Y.Haw.	1.660339011	4	0.303188736	2	191
AUTL	Aulacoseira tenella	(Nygaard) Simonsen	1.24527015	3	0.227915071	3	126
AUTT	Aulacoseira tenuistriata	Lange-Bert. (in manuscript)	1.254337004	3	0.290787623	2	10
AUVA	Aulacoseira valida	(Grunow) Krammer	1.421460395	3	0.30583248	2	13
BBRE	Brachysira brebissonii	R.Ross	0.980434602	1	0.230802928	3	126
BINT	Brachysira intermedia	(?strup) Lange-Bert.	0.904973566	1	0.222820249	3	44
BNEO	Brachysira neoexilis	Lange-Bert.	1.017971275	1	0.297004322	2	361
BPRO	Brachysira procera	Lange-Bert. & Moser	0.972406923	1	0.248468949	3	58
BRCS	Brachysira sp.	Kütz.	0.884623558	1	0.174428542	3	12
CALS	Caloneis sp.	Cleve	1.480375044	3	0.512691405	1	20
CATE	Caloneis tenuis	(W.Greg.) Krammer	1.087537478	1	0.378610313	2	75
CATO	Cyclotella atomus	Hust.	1.831647069	5	0.235551033	3	21
CBACsl	Caloneis bacillum s.lat.	(Grunow) Cleve	1.628274186	4	0.282754204	2	96
CBNA	Cymbopleura naviculiformis	(Auersw. ex Heib.) Krammer	1.335274853	3	0.282427551	2	63
CCEL	Cavinula cocconeiformis f. elliptica	(Hust.) Lange-Bert.	1.276985406	3	0.289896017	2	17
CCMS	Cyclotella comensis	Grunow	1.188454519	2	0.332944883	2	33
CCOC	Cavinula cocconeiformis	(W.Greg. ex Grev.) D.G.Mann & A.J.Stickle	1.320128675	3	0.354260195	2	19
CCOS	Cyclotella costei	Druart & Straub	1.03621632	1	0.257409464	3	10
CCYM	Cymbella cymbiformis	C.Agardh	1.192568012	2	0.471946661	1	21
CDUB	Cyclostephanos dubius	(Hust.) Round	1.783154365	5	0.304316125	2	110
CEXF	Cymbella excisiformis	Krammer	0.525308457	1	0.28235919	2	15
CHBE	Chamaepinnularia begeri	(Krasske) Lange-Bert.	1.071360061	1	0.31732118	2	22
CHEV	Chamaepinnularia evanida	(Hust.) Lange-Bert.	1.67888743	4	0.299249762	2	25
CHME	Chamaepinnularia mediocris	(Krasske) Lange-Bert.	1.090680367	1	0.248400584	3	84
CHSH	Chamaepinnularia soehrensis var. hassiaca	(Krasske) Lange-Bert.	0.958387816	1	0.195334235	3	35
CHSO	Chamaepinnularia soehrensis	(Krasske) Lange-Bert. & Krammer	1.549564528	4	0.272699889	3	20
CHSP	Chamaepinnularia sp.	Lange-Bert. & Krammer	1.337167337	3	0.464582302	1	37
CINV	Cyclostephanos invisitatus	(Hohn & Hellerman) E.C.Ther., Stoermer & H?k.	1.877365546	5	0.286911792	2	26
CITT	Cavinula intractata	(Hust.) Lange-Bert.	1.354527656	3	0.307943827	2	32
CJAR	Cavinula jaernefeltii	Mann	1.123232168	2	0.255080541	3	12
CMEN	Cyclotella meneghiniana	Kütz.	1.910537639	5	0.256773561	3	98
CMLF	Craticula molestiformis	(Hust.) Lange-Bert.	1.82791794	5	0.294009011	2	101
CNTH	Cocconeis neothumensis	Krammer	1.433424863	3	0.273741521	2	16
COCE	Cyclotella ocellata	Pant.	1.451165751	3	0.251503193	3	18
COCS	Cocconeis sp.	C.G. Ehrenb.	1.824713402	5	0.227817724	3	13
CPED	Cocconeis pediculus	Ehrenb.	1.736452567	5	0.3989458	2	52
CPLA	Cocconeis placentula incl. varieties	0	1.732547894	5	0.285723056	2	396
CPSE	Cavinula pseudoscutiformis	(Hust.) D.G.Mann & Stickle	1.235884254	3	0.272283231	3	66
CRAC	Craticula accomoda	(Hust.) D.G.Mann	1.810423606	5	0.222773665	3	11
CRAD	Cyclotella radiosa	(Grunow) Lemmerm.	1.354439176	3	0.335100595	2	182
CRDI	Craticula dissociata	E.Reichardt	1.952444036	5	0.255777959	3	23
CROS	Cyclotella rossii	H?k.	1.114655888	2	0.340694473	2	49
CRTS	Craticula sp.	Grunow	1.79724689	5	0.435527629	2	17
CTPU	Ctenophora pulchella	(Ralfs & Kütz.) Williams & Round	1.64462105	4	0.341840376	2	39
CTUM	Cymbella tumida	(Bréb.) Van Heurck	1.677361862	4	0.275972163	2	11
CYLS	Cyclotella sp.	(Kütz.) Bréb.	1.072368311	1	0.497390424	1	84
CYMS	Cymbella sp.	C.Agardh	1.28171904	3	0.36237045	2	24
CSIL	Caloneis silicula	(Ehrenb.) Cleve	1.743290346	5	0.32491349	2	14
CSMU	Chamaepinnularia submuscicola	(Krasske) Lange-Bert.	1.697683872	4	0.379571958	2	28
DCOT	Diadesmis contenta var. contenta	(Grunow) D.G.Mann	1.831758811	5	0.220232195	3	57
DIPS	Diploneis sp.	Ehrenb. ex Cleve	1.480205794	3	0.326728292	2	35
DITE	Diatoma tenuis	C.Agardh	1.390671847	3	0.436905622	2	120
DMES	Diatoma mesodon	(Ehrenb.) Kütz.	0.905061771	1	0.221507914	3	21
DMON	Diatoma moniliformis	Kütz.	1.328380995	3	0.313822212	2	44
DOBL	Diploneis oblongella	(Nägeli) Cleve-Euler	1.565802377	4	0.226996724	3	16
DOCU	Diploneis oculata	(Bréb.) Cleve	1.695640571	4	0.326503136	2	22
DPER	Diadesmis perpusilla	(Grunow) D.G. Mann	1.481322557	3	0.304358167	2	28
DPST	Discostella pseudostelligera	(Hust.) Houk & Klee	1.757150178	5	0.350198636	2	122
DSTE	Discostella stelligera	(Cleve & Grunow) Houk & Klee	1.35595747	3	0.235749733	3	154
DTEN	Denticula tenuis	Kütz.	1.309857704	3	0.522001127	1	30
EADN	Epithemia adnata	(Kütz.) Bréb.	1.298449458	3	0.333965691	2	25
EAMB	Eunotia ambivalens	Lange-Bert. & Tagliaventi	1.34055219	3	0.381795544	2	120
EARC	Eunotia arcus var. arcus s.str.	Ehrenb.	0.89663851	1	0.317549741	2	38
EARL	Eunotia arculus	(Grunow) Lange-Bert. & Nörpel	0.934996397	1	0.245614016	3	15
EBCS	Eunotia biconstricta	(Grunow) Lange-Bert.	1.461219758	3	0.322504695	2	45
EBER	Eunotia bertrandii	Lange-Bert. & Tagliaventi	0.979676291	1	0.20472271	3	10
EBLU	Eunotia bilunaris	(Ehrenb.) Schaarschmidt	1.377133236	3	0.372137938	2	347
EBOT	Eunotia botuliformis	Wild, Nörpel & Lange-Bert.	1.398203292	3	0.300744085	2	156
ECAE	Encyonema cespitosum var. cespitosum	Kütz.	1.519535442	4	0.373739949	2	11
ECES	Encyonopsis cesatii	(Rabenh.) Krammer	0.911368638	1	0.24776793	3	34
ECFA	Encyonopsis falaisensis	(Grunow) Krammer	0.914312669	1	0.337450028	2	18
ECIR	Eunotia circumborealis	Lange-Bert. & Nörpel	1.375082619	3	0.284491908	2	42
ECKR	Encyonopsis krammeri	E.Reichardt	0.969655768	1	0.257389991	3	11
ECPM	Encyonopsis minuta	Krammer & E.Reichardt	1.264776813	3	0.379958198	2	16
ECTG	Eunotia curtagrunowii	Nörpel-Schempp & Lange-Bert.	1.278035092	3	0.326366556	2	37
EDES	Encyonopsis descripta	(Hust.) Krammer	0.959696148	1	0.243952332	3	44
EDOR	Eunotia dorofeyukae	Lange-Bert. & Kulikoskiy	1.556927367	4	0.256627614	3	16
EELE	Eunotia elegans	?strup	0.987771363	1	0.204679039	3	22
EEUR	Eunotia eurycephala	(Grun.) Nörpel-Schempp & Lange-Bert.	1.092537801	1	0.320673992	2	21
EEXI	Eunotia exigua var. exigua	(Bréb. ex Kütz.) Rabenh.	0.928132949	1	0.337814915	2	67
EEXS	Eunotia exsecta	(Cleve-Euler) Nörpel-Schempp & Lange-Bert.	1.086225235	1	0.240304358	3	34
EFAB	Eunotia faba	Ehrenb.	1.020637989	1	0.253580595	3	54
EFLE	Eunotia flexuosa	(Bréb.) Kütz.	1.060909716	1	0.278552502	2	28
EFOR	Eunotia formica s.lat.	Ehrenb.	1.424824897	3	0.362038223	2	229
EIMP	Eunotia implicata	Nörpel, Lange-Bert. & Alles	1.136070648	2	0.273609662	2	340
EINC	Eunotia incisa var. incisa	W.Sm. ex W.Greg.	1.140054642	2	0.303809527	2	363
EJUE	Eunotia juettnerae	Lange-Bert.	1.493216858	3	0.280746872	2	12
EMEI	Eunotia meisteri s.lat.	Hust.	1.314900182	3	0.304484233	2	203
EMIC	Eunotia microcephala	Krasske	1.328615836	3	0.240918208	3	13
EMINsl	Eunotia minor s.lat.	(Kütz.) Grunow	1.402297866	3	0.341652833	2	517
EMMO	Eunotia metamonodon	Lange-Bert.	1.351228537	3	0.104247383	3	28
EMUC	Eunotia mucophila	(Lange-Bert., Nörpel & Alles) Lange-Bert.	1.082420726	1	0.249866026	3	99
ENAE	Eunotia naegeli	Migula	1.012811646	1	0.208989368	3	33
ENCP	Encyonopsis sp.	Krammer	1.277983255	3	0.404548002	2	15
ENLB	Encyonema lange-bertalotii	Krammer	1.759486988	5	0.280978703	2	51
ENLU	Encyonema lunatum	(W. Sm.) Van Heurck	0.962887642	1	0.254355716	3	23
ENMF	Encyonema minutiforme	Krammer	1.365393164	3	0.329675996	2	171
ENMI	Encyonema minutum	(Hilse) D.G.Mann	1.458323699	3	0.430809257	2	72
ENNG	Encyonema neogracile var. neogracile	Krammer	1.043461878	1	0.278413879	2	219
ENPE	Encyonema perpusillum	(A.Cleve) Mann	1.050788949	1	0.308159609	2	14
ENRE	Encyonema reichardtii	(Krammer) D.G.Mann	1.494797658	3	0.474675242	1	54
ENSP	Encyonema sp.	Kütz.	1.377600601	3	0.397122378	2	94
ENVE	Encyonema ventricosum var. ventricosum	(C.Agardh) Grunow	1.758447468	5	0.259248461	3	103
ENVI	Eunotia neocompacta var. vixcompacta	Lange-Bert.	1.255048822	3	0.28478298	2	13
ENYA	Eunotia nymanniana	Grunow	1.302536121	3	0.335466768	2	12
EOMI	Eolimna minima	(Grunow) Lange-Bert.	1.853439635	5	0.278655595	2	411
EPEC	Eunotia pectinalis var. pectinalis	(Kütz.) Rabenh.	1.125720385	2	0.294374126	2	45
EPRA	Eunotia praerupta	Ehrenb.	1.169318568	2	0.277597376	2	17
EPRG	Encyonema pergracile	Krammer	0.928953392	1	0.217642079	3	33
EPRO	Encyonema prostratum	(Berk.) Kütz.	1.412164512	3	0.171167733	3	11
EPSG	Eunotia pseudogroenlandica	Lange-Bert. & Tagliaventi	1.216192216	3	0.214491399	3	42
EPTD	Eunotia paratridentula	Lange-Bert. & Kulikovskiy	1.153169962	2	0.339095914	2	59
ERHO	Eunotia rhomboidea	Hust.	1.29446779	3	0.295682919	2	140
ERHY	Eunotia rhynchocephala	Hust.	0.996949295	1	0.228156538	3	14
ESBM	Eolimna subminuscula	(Manguin) Moser, Lange-Bert. & Metzeltin	2.376844164	5	0.278265166	2	23
ESEM	Eunotia seminulum	Nörpel-Schempp & Lange-Bert.	1.112995065	2	0.323973783	2	15
ESLE	Encyonema silesiacum var. silesiacum	(Bleisch) D.G.Mann	1.386240566	3	0.41802552	2	124
ESOR	Epithemia sorex	Kütz.	1.359146585	3	0.420728577	2	18
ESUB	Eunotia subarcuatoides	Alles, Nörpe & Lange-Bert.	1.322812246	3	0.276795082	2	29
ESUM	Encyonopsis subminuta	Krammer & E.Reichardt	0.85868544	1	0.227198853	3	134
ETEN	Eunotia tenella	(Grunow) Hust.	1.180793406	2	0.296989845	2	205
ETET	Eunotia tetraodon	Ehrenb.	1.272773236	3	0.255620732	3	33
ETNC	Eunotia trinacria	Krasske	1.347796371	3	0.283275008	2	23
EUBI	Eunotia bidens	Ehrenb.	1.470713752	3	0.250618798	3	10
EUGR	Eunotia groenlandica	(Grunow) Nörpel-Schempp & Lange-Bert.	1.215495294	3	0.216433691	3	15
EULA	Eucocconeis laevis	(?strup) Lange-Bert.	1.37087534	3	0.360008816	2	109
EUNS	Eunotia sp.	Ehrenb.	1.291129627	3	0.357463496	2	346
EUPA	Eunotia paludosa var. paludosa	Grunow	1.275355136	3	0.259081574	3	15
EURS	Eunotia ursamaioris	Lange-Bert. & Nörpel-Schempp	1.243084704	3	0.31211179	2	46
EUTE	Eolimna utermoehlii	(Hust.) Lange-Bert., Kulikovskiy & Witkowski	1.540884607	4	0.37886991	2	13
EVUL	Encyonema vulgare	Krammer	1.285079468	3	0.382971811	2	50
EZAS	Eunotia zasuminensis	(Cabejsz.) Körner	1.610229022	4	0.274088236	2	13
FAPP	Frustulia amphipleuroides	(Grunow) Cleve-Euler	1.246782851	3	0.219965731	3	16
FARC	Fragilaria arcus var. arcus	(Ehrenb.) Cleve	0.720446106	1	0.241293555	3	26
FBIC	Fragilaria bicapitata	Ant.Mayer	1.488287811	3	0.306145451	2	32
FCAPsl	Fragilaria capucina s.lat.	0	1.282801158	3	0.384733604	2	441
FCRO	Fragilaria crotonensis	Kitton	1.499463654	3	0.241446718	3	36
FCRP	Fragilaria capucina ssp. rumpens	(Kütz.) Lange-Bert.	1.038833749	1	0.387782753	2	15
FCRS	Frustulia crassinervia	(Bréb.) Lange-Bert. & Krammer	1.058045441	1	0.296709407	2	214
FCVA	Fragilaria capucina var. vaucheriae	(Kütz.) Lange-Bert.	1.74417488	5	0.338472033	2	182
FERI	Frustulia erifuga	Lange-Bert. & Krammer	1.202289957	3	0.250863368	3	173
FFAM	Fragilaria famelica var. famelica	(Kütz.) Lange-Bert.	1.707950784	5	0.316578053	2	66
FFCO	Fragilariforma constricta	(Ehrenb.) D.M.Williams & Round	1.293255071	3	0.291101584	2	11
FGRA	Fragilaria gracilis	?strup	1.125051776	2	0.370009066	2	567
FHEN	Fragilaria henryi	Lange-Bert.	1.729358841	5	0.381281091	2	10
FLEN	Fallacia lenzii	(Hust.) Lange-Bert.	1.656939197	4	0.424999881	2	14
FMESsl	Fragilaria mesolepta s.lat.	Rabenh.	1.685805741	4	0.346135821	2	101
FMOC	Fallacia monoculata	(Hust.) D.G.Mann	1.851062832	5	0.240164409	3	39
FNAN	Fragilaria nanana	Lange-Bert.	1.181172502	2	0.432748758	2	46
FNNO	Fragilaria nanoides	Lange-Bert.	0.919799318	1	0.270225971	3	87
FODD	Fragilaria oldenburgioides	Lange-Bert.	1.266883697	3	0.290844988	2	79
FPEM	Fragilaria perminuta	(Grunow) Lange-Bert.	1.358969399	3	0.240860199	3	30
FPRU	Fragilaria pararumpens	Lange-Bert., G. Hofmann & Werum	1.71662859	5	0.385977735	2	50
FQDS	Frustulia quadrisinuata	Lange-Bert.	1.200055073	3	0.272883257	2	24
FRAS	Fragilaria sp.	Lyngb.	1.425454596	3	0.403534622	2	267
FRSP	Frustulia sp.	Rabenh.	1.492322418	3	0.286277757	2	10
FRUM	Fragilaria rumpens	(Kütz.) G.W.F. Carlson	1.510021592	4	0.374476891	2	203
FSAP	Fistulifera saprophila	(Lange-Bert. & Bonik) Lange-Bert.	1.94584177	5	0.20364597	3	54
FSAX	Frustulia saxonica	Rabenh.	1.110346597	2	0.315670692	2	77
FSBH	Fallacia subhamulata	(Grunow) D.G.Mann	1.706154833	5	0.297593181	2	59
FSPN	Fragilaria spinarum	Lange-Bert. & Metzeltin	1.443440504	3	0.241460429	3	13
FTEN	Fragilaria tenera	(W. Sm.) Lange-Bert.	1.301727957	3	0.465886437	1	217
FVIR	Fragilaria virescens	Ralfs	1.195106329	2	0.234198051	3	68
FVTR	Fallacia vitrea	(?strup) D.G. Mann	1.169740764	2	0.245632969	3	35
FVUL	Frustulia vulgaris	(Thwaites) De Toni	1.682361971	4	0.310689375	2	63
FWEI	Frustulia weinholdii	Hust.	1.556086148	4	0.372209279	2	10
GACC	Geissleria acceptata	(Hust.) Lange-Bert. & Metzeltin	1.409585379	3	0.212652091	3	26
GACU	Gomphonema acuminatum	Ehrenb.	1.517441568	4	0.369450841	2	112
GAGC	Gomphonema angusticephalum	E.Reichardt & Lange-Bert.	1.306001333	3	0.35448976	2	10
GANG	Gomphonema angustatum	(Kütz.) Rabenh.	1.806097613	5	0.216430076	3	116
GAUR	Gomphonema auritum	A. Braun ex Kütz.	1.54871396	4	0.300688395	2	25
GBRE	Gomphonema brebissonii	Kütz.	1.626879929	4	0.267777165	3	44
GCAP	Gomphonema capitatum	Ehrenb.	1.391704101	3	0.44465693	1	16
GCBC	Gomphonema cymbelliclinum	E.Reichardt & Lange-Bert.	1.720979274	5	0.342523089	2	30
GCLA	Gomphonema clavatum	Ehrenb.	1.186771498	2	0.395388829	2	86
GCOR	Gomphonema coronatum	Ehrenb.	0.879619953	1	0.336848026	2	33
GCVT	Gomphonema clavatulum	E.Reichardt	1.664392055	4	0.255318986	3	14
GEXLsl	Gomphonema exilissimum s.lat.	(Grunow) Lange-Bert. & E.Reichardt	1.260314792	3	0.348290499	2	418
GGRAsl	Gomphonema gracile s.lat.	Ehrenb.	1.658738525	4	0.315918023	2	58
GHEB	Gomphonema hebridense	W.Greg.	1.163511023	2	0.38829821	2	80
GINN	Gomphonema innocens	E.Reichardt	1.845102056	5	0.239207122	3	42
GLAT	Gomphonema lateripunctatum	E.Reichardt & Lange-Bert.	0.719013373	1	0.487124723	1	29
GMIC	Gomphonema micropus	Kütz.	1.775907081	5	0.337895791	2	118
GMIN	Gomphonema minutum	(C.Agardh) C.Agardh	1.500340734	4	0.308143009	2	26
GOLD	Gomphonema olivaceoides	Hust.	1.271440234	3	0.40707138	2	40
GOLI	Gomphonema olivaceum	(Hornem.) Kütz.	1.82909574	5	0.210464673	3	37
GOMS	Gomphonema sp.	Ehrenb.	1.542689616	4	0.354426688	2	462
GPAR	Gomphonema parvulum	(Kütz.) Kütz.	1.710124316	5	0.323145398	2	368
GPBO	Gomphonema pseudobohemicum	Lange-Bert. & E.Reichardt	1.430427066	3	0.317718551	2	87
GPLI	Gomphosphenia lingulatiformis	(Lange-Bert. & E.Reichardt) Lange-Bert.	1.624198189	4	0.208200055	3	16
GPPS	Gomphosphenia sp.	Lange-Bert.	1.805018328	5	0.236321933	3	38
GPSM	Gomphosphenia stoermeri	Kociolek & E.W. Thomas	1.491984033	3	0.375978678	2	63
GPTA	Gomphosphenia tackei	(Hust.) Lange-Bert.	1.733965388	5	0.206454346	3	19
GPUMsl	Gomphonema pumilum s.lat.	(Grunow) E.Reichardt & Lange-Bert.	1.627480115	4	0.340041486	2	192
GSAR	Gomphonema sarcophagus	W.Greg.	1.939163115	5	0.393826194	2	20
GSCI	Gyrosigma sciotoense	(Sull. & Wormley) Cleve	1.722087743	5	0.195362394	3	15
GTRU	Gomphonema truncatum	Ehrenb.	1.318049159	3	0.385830948	2	89
GVIB	Gomphonema vibrio	Ehrenb.	0.869103817	1	0.323314956	2	10
GVRD	Gomphonema varioreduncum	Jüttner, Ector, E.Reichardt, Van de Vijver & Cox.	1.282672743	3	0.316149248	2	57
GYAC	Gyrosigma acuminatum	(Kütz.) Rabenh.	1.72398353	5	0.255015762	3	16
HAMP	Hantzschia amphioxys	(Ehrenb.) Grunow	1.785608193	5	0.17186912	3	10
HCAP	Hippodonta capitata	(Ehrenb.) Lange-Bert., Metzeltin & Witkowski	1.769018653	5	0.30032292	2	118
HCOS	Hippodonta costulata	(Grunow) Lange-Bert., Metzeltin & Witkowski	1.335269902	3	0.119382666	3	11
HCOX	Hippodonta coxiae	Lange-Bert.	1.790729078	5	0.14675924	3	25
HHUN	Hippodonta hungarica	(Grunow) Lange-Bert. Metzeltin & Witkowski	1.943741586	5	0.268178196	3	12
HIPS	Hippodonta sp.	Lange-Bert. et al.	1.53583888	4	0.276016429	2	13
HISU	Hippodonta subcostulata	(Hust.) Lange-Bert., Metzeltin & Witkowski	1.372731847	3	0.201303918	3	12
KALA	Karayevia laterostrata	(Hust.) Round & Bukht.	1.675600651	4	0.324411265	2	158
KASU	Karayevia suchlandtii	(Hust.) Bukht.	1.410936193	3	0.25921183	3	142
KCLE	Karayevia clevei	(Grunow) Round & Bukht.	1.493442332	3	0.296267868	2	56
KLAT	Karayevia laterostrata	(Hust.) Round & Bukht.	1.787714267	5	0.410710731	2	11
KOPA	Kobayasiella parasubtilissima	(Kobayasi & Nagumo) Lange-Bert.	1.049536734	1	0.287089714	2	15
KSUC	Kolbesia suchlandtii	Kingston	1.644336175	4	0.307312331	2	15
LHUN	Lemnicola hungarica	(Grunow) Round & Basson	1.994890202	5	0.217006461	3	54
LMUT	Luticola mutica	(Kütz.) D.G.Mann	1.828284283	5	0.229920617	3	52
MAAL	Mayamaea atomus var. alcimonica	E.Reichardt	1.875891895	5	0.243843136	3	60
MAAT	Mayamaea atomus var. atomus	(Kütz.) Lange-Bert.	1.954407753	5	0.266610982	3	31
MAGR	Mayamaea agrestis	(Hust.) Lange-Bert.	1.924651098	5	0.295576577	2	18
MAPE	Mayamaea atomus var. permitis	(Hust.) Lange-Bert.	1.957548642	5	0.249449075	3	158
MAYA	Mayamaea sp.	Lange-Bert.	1.591354105	4	0.387175896	2	14
MCCO	Meridion circulare var. constrictum	(Ralfs) Van Heurck	1.607161185	4	0.360205766	2	117
MCIR	Meridion circulare var. circulare	(Grev.) C.Agardh	1.645885129	4	0.458560575	1	126
MKRA	Microcostatus krasskei	(Hust.) J.R.Johans. & Sray	1.812330266	5	0.302847244	2	11
MMAC	Microcostatus maceria	(Schim.) Lange-Bert., Kusber & Metzeltin	1.093430204	1	0.214071889	3	80
MVAR	Melosira varians	C.Agardh	1.836250384	5	0.299810373	2	175
NAAN	Navicula angusta	Grunow	1.046385965	1	0.238115777	3	76
NABO	Navicula aboensis	(Cleve) Hust.	1.338112288	3	0.192107022	3	14
NACD	Nitzschia acidoclinata	Lange-Bert.	1.524762356	4	0.398942839	2	220
NACI	Nitzschia acicularis	(Kütz.) W.Sm.	1.941261814	5	0.33541542	2	22
NACU	Nitzschia acula	Hantzsch ex Cleve & Grunow	1.741705021	5	0.256373406	3	10
NAGN	Nitzschia agnita	Hust.	1.966469601	5	0.257248644	3	48
NAMP	Nitzschia amphibia	Grunow	1.933617333	5	0.339630432	2	76
NANT	Navicula antonii	Lange-Bert.	1.749543473	5	0.216162426	3	77
NARV	Navicula arvensis var. arvensis	Hust.	1.820124676	5	0.222904847	3	10
NASP	Navicula sp.	Bory	1.637915737	4	0.360175999	2	380
NBAV	Nitzschia bavarica	Hust.	1.168445203	2	0.350465495	2	59
NCLA	Nitzschia clausii	Hantzsch	1.75866169	5	0.187848714	3	16
NCPL	Nitzschia capitellata	Hust.	1.897702024	5	0.255754256	3	29
NCPR	Navicula capitatoradiata	H.Germ.	1.700015279	5	0.232443085	3	50
NCRY	Navicula cryptocephala	Kütz.	1.672187082	4	0.308647349	2	422
NCTE	Navicula cryptotenella	Lange-Bert.	1.621227455	4	0.314626275	2	175
NCTO	Navicula cryptotenelloides	Lange-Bert.	1.583329365	4	0.220628834	3	19
NCTV	Navicula caterva	M.H.Hohn & Hellerman	1.618015525	4	0.136321838	3	10
NDIF	Navicula difficillima	Hust.	1.342115072	3	0.293695347	2	15
NDIS	Nitzschia dissipata	(Kütz.) Grunow	1.674342166	4	0.272101137	3	187
NDPV	Naviculadicta pseudoventralis	(Hust.) Lange-Bert.	1.672703931	4	0.334598895	2	12
NDRA	Nitzschia draveillensis	Coste & Ricard	2.026608466	5	0.3843787	2	13
NDSP	Naviculadicta sp.	Lange-Bert.	1.534196493	4	0.388184903	2	92
NEDT	Nitzschia epithemoides var. disputata	(J.R.Carter) Lange-Bert.	1.56806264	4	0.154367575	3	12
NELO	Naviculadicta elorantana	Lange-Bert.	1.178218541	2	0.25886372	3	18
NESC	Navicula escambia	(R.M.Patrick) Metzeltin & Lange-Bert.	1.706223007	5	0.213278898	3	53
NESP	Neidium sp.	Pfitzer	1.405807368	3	0.285834476	2	22
NFIL	Nitzschia filiformis var. filiformis	(W. Sm.) Van Heurck	1.828131483	5	0.232358945	3	13
NFON	Nitzschia fonticola var. fonticola	Grunow	1.693856665	4	0.301774764	2	141
NFPE	Nitzschia fonticola var. pelagica	Hust.	1.684846361	4	0.281930878	2	25
NGCA	Navigiolum canoris	(M.H.Hohn & Hellerman) Lange-Bert.	1.944351272	5	0.220954411	3	30
NGER	Navicula germainii	J.H.Wallace	1.84480046	5	0.218491163	3	118
NGRE	Navicula gregaria	Donkin	1.897599551	5	0.286491674	2	229
NHEU	Nitzschia heufleriana	Grunow	1.786056581	5	0.299968203	2	14
NHMD	Navicula heimansioides	Lange-Bert.	1.097581152	1	0.249595349	3	187
NHOM	Nitzschia homburgiensis	Lange-Bert.	1.798382664	5	0.343119524	2	19
NIAR	Nitzschia archibaldii	Lange-Bert.	1.872887231	5	0.312753776	2	70
NIFQ	Nitzschia frequens	Hust.	1.964486163	5	0.217318856	3	30
NIFR	Nitzschia frustulum var. frustulum	(Kütz.) Grunow	1.691772552	4	0.214253908	3	50
NIGF	Nitzschia graciliformis	Lange-Bert. & Simonsen	1.80611495	5	0.233007578	3	15
NIGR	Nitzschia gracilis	Hantzsch	1.335884613	3	0.322533396	2	97
NILA	Nitzschia lacuum	Lange-Bert.	1.711476085	5	0.322272673	2	27
NIME	Nitzschia media	Hantzsch	1.655897598	4	0.305108056	2	178
NINC	Nitzschia inconspicua s.lat.	Grunow	1.985768265	5	0.23956418	3	30
NINT	Nitzschia intermedia	Hantzsch ex Cleve & Grunow	1.944276774	5	0.230527093	3	26
NIPM	Nitzschia perminuta	(Grunow) Perag.	1.236802244	3	0.471573926	1	115
NIPR	Nitzschia pura	Hust.	1.234765429	3	0.200629715	3	13
NIPU	Nitzschia pusilla	(Kütz.) Grunow	1.884592901	5	0.23367064	3	82
NIRN	Navicula ireneae	Van de Vijver, Jarlman & Lange-Bert.	1.751773793	5	0.279659152	2	147
NIVA	Nitzschia valdestriata	Aleem & Hust.	1.62294573	4	0.22541665	3	12
NLAN	Navicula lanceolata	(C.Agardh) Ehrenb.	1.8828756	5	0.220667073	3	131
NLBT	Nitzschia liebetruthii var. liebetruthii	Rabenh.	1.763728651	5	0.251010276	3	27
NLGC	Navicula longicephala	Hust.	1.844287927	5	0.170663433	3	14
NLIN	Nitzschia linearis var. linearis	(C.Agardh) W.Sm.	1.78457993	5	0.268676052	3	32
NLSU	Nitzschia linearis var. subtilis	(Grunow) Hust.	1.682751727	4	0.308173908	2	48
NLUN	Navicula lundii	E.Reichardt	1.646285659	4	0.294672301	2	46
NNAN	Nitzschia nana	Grunow	1.638674095	4	0.235430265	3	11
NNOT	Navicula notha	J.H.Wallace	1.087211878	1	0.20189622	3	44
NPAD	Nitzschia palea var. debilis	(Kütz.) Grunow	1.719170009	5	0.316625947	2	324
NPAE	Nitzschia paleacea	(Grunow) Grunow	1.855591497	5	0.278341592	2	153
NPAL	Nitzschia palea var. palea	(Kütz.) W.Sm.	1.85678496	5	0.286650182	2	207
NPAR	Nitzschia parvula	W.Sm.	1.835513434	5	0.215044593	3	41
NPAT	Nitzschia palea var. tenuirostris	Grunow	1.925437838	5	0.248782554	3	35
NPMA	Nitzschia palea f. major	Rabenh.	1.607724987	4	0.199429701	3	14
NPRE	Navicula pupula var. rectangularis	(W.Greg.) Cleve & Grunow	1.092758398	1	0.232649337	3	10
NPSF	Nitzschia pseudofonticola	Hust.	1.764859996	5	0.341637016	2	20
NRAD	Navicula radiosa	Kütz.	1.402942313	3	0.344424409	2	185
NRCH	Navicula reichardtiana	Lange-Bert.	1.822430915	5	0.333910021	2	87
NREC	Nitzschia recta	Hantzsch	1.678025006	4	0.312815427	2	80
NRFO	Nitzschia rectiformis	Hust.	1.433674017	3	0.343974311	2	24
NRHY	Navicula rhynchocephala	Kütz.	1.64942324	4	0.284056758	2	182
NRTD	Navicula rotunda	Hust.	1.526508305	4	0.298628171	2	15
NSHR	Navicula schroeteri	Meister	1.66718756	4	0.200313453	3	16
NSIG	Nitzschia sigma	(Kütz.) W.Sm.	1.91999321	5	0.155721885	3	12
NSLE	Navicula slesvicensis	Grunow	1.965974732	5	0.334038396	2	20
NSMM	Navicula schmassmannii	Hust.	1.322192088	3	0.255286129	3	110
NSOC	Nitzschia sociabilis	Hust.	1.659329139	4	0.248252468	3	88
NSTS	Nitzschia soratensis	Morales & Vis	1.657655375	4	0.250425089	3	15
NSUA	Nitzschia subacicularis	Hust.	1.66300738	4	0.263407353	3	116
NTCX	Navicula trophicatrix	Lange-Bert.	1.611695928	4	0.218221667	3	17
NTEN	Navicula tenelloides	Hust.	1.743492858	5	0.244784656	3	80
NTPT	Navicula tripunctata	(O.F.Müll.) Bory	1.798857178	5	0.261960197	3	114
NTRV	Navicula trivialis	Lange-Bert.	2.003532687	5	0.262067046	3	20
NUFE	Nupela fennica	(Hust.) Lange-Bert.	1.254691374	3	0.241439135	3	33
NUIF	Nupela impexiformis	(Lange-Bert.) Lange-Bert.	1.32578074	3	0.260915343	3	57
NUPS	Nupela sp.	Vyverman & Comp?re	1.473153844	3	0.368719023	2	24
NUSA	Navicula upsaliensis	(Grunow) Peragallo	1.738020663	5	0.274877231	2	24
NUVI	Nupela vitiosa	(Schim.) Lange-Bert.	1.416958625	3	0.310483673	2	44
NUWE	Nupela wellneri	(Lange-Bert.) Lange-Bert.	1.767753889	5	0.198790702	3	11
NVD1	Naviculadicta Iconogr. 2, Taf. 27:17-18	0	1.262878213	3	0.211704966	3	27
NVDA	Navicula vandamii var. vandamii	Schoeman & Archibald	1.731928002	5	0.247938207	3	16
NVDI	Naviculadicta litos	(M.H.Hohn & Hellerman) Lange-Bert.	1.080835885	1	0.233819381	3	19
NVEN	Navicula veneta	Kütz.	1.967236841	5	0.378184813	2	57
NVIP	Navicula vilaplanii	(Lange-Bert. & Sabater) Lange-Bert. & Sabater	1.777889327	5	0.283616354	2	37
NVUM	Naviculadicta umbra	M.H.Hohn & Hellerman	1.765912505	5	0.265362948	3	10
NXAN	Navicula antonioides	Van de Vijver, Jarlman & Lange-Bert.	1.765987206	5	0.278522172	2	21
NZAD	Nitzschia adamata	Hust.	1.846147249	5	0.281513685	2	93
NZAG	Nitzschia angustatula	Lange-Bert.	1.721129058	5	0.144362977	3	14
NZLT	Nitzschia linearis var. tenuis	(W. Sm.) Grunow	1.744210776	5	0.266118544	3	13
NZS1	Nitzschia sp. Iconogr. 2. Taf. 70:21a-b	0	1.217775818	3	0.192754273	3	29
NZSS	Nitzschia sp.	Hassall	1.694826956	4	0.387091268	2	318
NZSU	Nitzschia supralitorea	Lange-Bert.	1.982103209	5	0.266909255	3	109
PABD	Psammothidium abundans	(Manguin) Bukht. & Round	1.243267496	3	0.235838873	3	218
PALT	Psammothidium altaicum	(V.S.Poretzky) Bukht.	1.122963974	2	0.284004595	2	71
PBRN	Pinnularia brauniana	(Grunow) F.Studnièka	1.381618806	3	0.28715043	2	10
PCLT	Placoneis clementis s.lat	(Grunow) E.J.Cox	1.476764549	3	0.178042383	3	13
PDAU	Planothidium daui	(Foged) Lange-Bert.	1.719331541	5	0.289892677	2	19
PDID	Psammothidium didymum	(Hust.) Bukht. & Round	1.058866483	1	0.246347894	3	53
PELG	Placoneis elginensis	(W.Greg.) E.J.Cox	1.621625059	4	0.238061244	3	10
PFIB	Peronia fibula	(Bréb. & Kütz.) R.Ross	1.016131392	1	0.326895664	2	100
PGRN	Planothidium granum	(M.H.Hohn & Hellerman) Lange-Bert.	1.659597106	4	0.422116012	2	29
PINS	Pinnularia sp.	Ehrenb.	1.458291886	3	0.378102052	2	159
PJOU	Planothidium joursacense	(Hérib.) Lange-Bert.	1.523404419	4	0.255359584	3	16
PLBI	Planothidium biporomum s.lat.	(M.H.Hohn & Hellerman) Lange-Bert.	1.830850004	5	0.227234453	3	63
PLFR	Planothidium frequentissimum	(Lange-Bert.) Lange-Bert.	1.901064423	5	0.346035724	2	289
PLVD	Psammothidium levanderi	(Hust.) Bukht. & Round	1.060597787	1	0.26539949	3	64
PMCH	Pinnularia marchica	I.Schönfelder	1.747842581	5	0.319016254	2	33
PMRG	Psammothidium marginulatum	(Grunow) Bukht. & Round	1.086236969	1	0.342753297	2	24
PNODsl	Pinnularia nodosa s.lat.	(Ehrenb.) W.Sm.	1.526405739	4	0.246602948	3	12
POBS	Pinnularia obscura	Krasske	1.821303145	5	0.242998079	3	21
POGT	Platessa oblongella	(?strup) C.E.Wetzel, Lange-Bert. & Ector	1.531713075	4	0.204579065	3	67
PPEP	Psammothidium perpusillum	(?strup) Lange-Bert.	1.003455028	1	0.21681216	3	23
PPRI	Pinnularia perirrorata	Krammer	1.36677959	3	0.184197164	3	57
PPRS	Pseudostaurosira parasitica var. parasitica	(W.Sm.) E.Morales	1.513686252	4	0.319978904	2	37
PPSC	Pseudostaurosira parasitica var. subconstricta	(Grunow) E.Morales	1.625558035	4	0.398559711	2	47
PROS	Psammothidium rossii	(Hust.) Bukht. & Round	1.304359806	3	0.24255227	3	89
PRST	Planothidium rostratum	(?strup) Lange-Bert.	1.434690974	3	0.345010794	2	41
PSCA	Pinnularia subcapitata var. subcapitata	W.Greg.	1.303729055	3	0.27076777	3	77
PSCT	Psammothidium scoticum	(Flower & V.J.Jones) Bukht. & Round	1.152719144	2	0.242705411	3	101
PSEL	Pinnularia subcapitata var. elongata	Krammer	1.291129859	3	0.233190317	3	13
PSIL	Pinnularia silvatica	J.B.Petersen	1.28830872	3	0.329006371	2	16
PSIN	Pinnularia sinistra	Krammer	1.572205843	4	0.276247608	2	41
PSSE	Pseudostaurosira elliptica	(Schum.) Edlund, E.Morales & S.Spauld.	1.572814629	4	0.371458251	2	34
PSUN	Pinnularia subgibba var. undulata	Krammer	1.637431922	4	0.245384457	3	19
PTCO	Platessa conspicua	(A.Mayer) Lange-Bert.	1.701746669	5	0.397050977	2	55
PTDE	Planothidium delicatulum	(Kütz.) Round & Bukht.	1.81214406	5	0.403292045	2	18
PTLA	Planothidium lanceolatum	(Bréb. ex Kütz.) Lange-Bert.	1.913867918	5	0.346570324	2	199
PTOE	Planothidium oestrupii	(Cleve-Euler) Edlund	1.330154197	3	0.270005823	3	13
PTPE	Planothidium peragalloi	(Brun & Hérib.) Round & Bukht.	1.23802503	3	0.259975444	3	40
PVEN	Psammothidium ventrale	(Krasske) Bukht. & Round	1.196904587	2	0.27418331	2	137
RABB	Rhoicosphenia abbreviata	(C.Agardh) Lange-Bert.	1.877053771	5	0.226130879	3	134
RANA	Rossithidium anastasiae	(Kaczmarska) Potapova	1.317914893	3	0.339308225	2	248
RGIB	Rhopalodia gibba	(Ehrenb.) O.Müll.	1.260148475	3	0.31443954	2	10
RNOD	Rossithidium nodosum	(A.Cleve) Aboal	0.740129203	1	0.190834614	3	17
RPET	Rossithidium petersenii	(Hust.) Round & Bukht.	0.751368249	1	0.609929487	1	19
RPUS	Rossithidium pusillum	(Grunow) Round & Bukht.	1.070265426	1	0.327258574	2	185
RSIN	Reimeria sinuata	(W.Greg.) Kociolek & Stoermer	1.624318406	4	0.378355368	2	120
SANG	Surirella angusta	Kütz.	1.911069582	5	0.302204675	2	73
SAPH	Surirella amphioxys	W.Sm.	1.679824616	4	0.295812408	2	40
SBKU	Surirella brebissonii var. kuetzingii	Krammer & Lange-Bert.	1.985029319	5	0.224148055	3	115
SBND	Staurosira binodis	(Ehrenb.) Lange-Bert.	1.485743003	3	0.313907614	2	56
SBRV	Staurosira brevistriata	(Grunow) Grunow	1.545396153	4	0.375660285	2	151
SCEX	Staurosira construens var. exigua	(W.Sm.) H.Kobayasi	1.631874541	4	0.225686324	3	23
SCON	Staurosira construens var. construens	Ehrenb.	1.540527748	4	0.292634939	2	139
SEXG	Stauroforma exiguiformis	(Lange-Bert.) Flower, V.J.Jones & Round	1.311231782	3	0.253733824	3	241
SHAN	Stephanodiscus hantzschii	Grunow	1.958589259	5	0.198595283	3	27
SIDE	Simonsenia delognei	(Grunow) Lange-Bert.	1.63246818	4	0.256261878	3	39
SJOU	Sellaphora joubaudii	(H.Germ.) Aboal	1.981887223	5	0.349702538	2	36
SMED	Stephanodiscus medius	H?k.	1.655720652	4	0.275001416	2	21
SODB	Staurosira oldenburgiana	(Hust.) Lange-Bert.	1.42056128	3	0.272275477	3	34
SOPA	Staurosira opacolineata	(Lange-Bert.) Witon, Lange-Bert. & Witkowski	1.394617783	3	0.304606509	2	34
SPAV	Stephanodiscus parvus	Stoermer & H?k.	1.738487819	5	0.269112488	3	68
SPCO	Staurosira pseudoconstruens	(Marciniak) Lange-Bert.	1.223287783	3	0.247296186	3	32
SPRO	Stauroneis producta	Grunow	1.287029858	3	0.205099481	3	10
SPUP	Sellaphora pupula	(Kütz.) Mereschk.	1.622503384	4	0.338189683	2	135
SRBU	Staurosira robusta	(Fusey) Lange-Bert.	1.357963542	3	0.275634392	2	17
SRPIsl	Staurosira pinnata s.lat.	Ehrenb.	1.48425743	3	0.359311628	2	363
SSEM	Sellaphora seminulum	s.auct.	1.987942381	5	0.376030253	2	124
SSMI	Stauroneis smithii var. smithii	Grunow	1.635237166	4	0.330459572	2	24
SSTM	Sellaphora stroemii	(Hust.) H.Kobayasi	1.195877083	2	0.43906006	2	48
SSVE	Staurosira venter	(Ehrenb.) Cleve & J.D.Möller	1.442921978	3	0.273650565	2	380
STANsl	Stauroneis anceps s.lat.	Ehrenb.	1.282146181	3	0.344133664	2	15
STAU	Stauroneis sp.	Ehrenb.	1.501457044	4	0.329087423	2	20
STDE	Stenopterobia delicatissima	(F.W.Lewis) Bréb. ex Van Heurck	1.059005968	1	0.215500505	3	14
STER	Surirella terricola	Lange-Bert. & Alles	1.887980717	5	0.158842232	3	11
STHE	Stauroneis thermicola	(J.B.Petersen) J.W.G.Lund	1.701022787	5	0.31077677	2	100
STKR	Stauroneis kriegeri	R.M.Patrick	1.874715077	5	0.441161443	2	100
STNH	Stauroneis neohyalina	Lange-Bert. & Krammer	1.422934882	3	0.283155582	2	10
STSB	Staurosira berolinensis	(Lemmerm.) Lange-Bert.	1.816296796	5	0.202079382	3	18
STSP	Stephanodiscus sp.	Ehrenb.	1.741812509	5	0.311880697	2	17
SUMI	Surirella minuta	Bréb.	1.825110826	5	0.203257657	3	45
SURS	Surirella sp.	Turpin	1.583094047	4	0.362313305	2	14
SVER	Sellaphora verecundiae	Lange-Bertalot	1.355444838	3	0.247859804	3	15
TANG	Tryblionella angustata	W.Sm.	0.876960677	1	0.468383159	1	16
TAPI	Tryblionella apiculata	W.Greg.	1.88728875	5	0.221778653	3	28
TDEB	Tryblionella debilis	Arn. ex O'Meara	1.943958464	5	0.244305013	3	69
TFAS	Tabularia fasciculata	(C.Agardh) D.M.Williams & Round	1.934027546	5	0.291277318	2	25
TFEN	Tabellaria fenestrata	(Lyngb.) Kütz.	1.43681009	3	0.304032474	2	65
TFLO	Tabellaria flocculosa	(Roth) Kütz.	0.99719117	1	0.347500766	2	496
TGLA	Tetracyclus glans	(Ehrenb.) Mills	1.192348841	2	0.226867974	3	10
TQUA	Tabellaria quadriseptata	B.M.Knudson	0.994893817	1	0.237480204	3	15
TSAL	Tryblionella salinarum	(Grunow) Pelletan	1.85214337	5	0.156795715	3	17
TWEI	Thalassiosira weissflogii	(Grunow) G.A.Fryxell & Hasle	1.821091788	5	0.145872846	3	14
UDAN	Ulnaria danica	(Kütz.) Comp?re & Bukht.	1.112050175	2	0.352605716	2	114
UUAC	Ulnaria ulna var. acus	(Kütz.) Lange-Bert.	1.690384735	4	0.164271617	3	33
UULN	Ulnaria ulna	(Nitzsch) P. Comp?re	1.650325957	4	0.386779187	2	87
