# Supplementary material for: No lukewarm diatom communities—the response of freshwater benthic diatoms to phosphorus in streams as basis for a new phosphorus diatom index (PDISE)
Source: Environ Monit Assess. 2023 Jun 6;195(7):807. doi: 10.1007/s10661-023-11378-4 (PMC10244268; doi:10.1007/s10661-023-11378-4)
Supplement: Supplementary file 6 — Simper (Similarity Percentage) results, showing which taxa are primarily responsible for the observed difference between three groups of sites with different site-specific Total Phosphorus (TP) optima (average of the abundance-weighted means of taxon-specific optima for TP based on the taxa present at the given site): low TP, intermediate and high TP optima sites. Taxa are sorted in descending order of contribution to group difference. The last three columns show the mean taxon relative abundance [%] in each of the three groups. Taxa are abbreviated with OMNIDIA diatom codes, find the full taxa name in the taxon list of the freshwater diatoms of Sweden (Kahlert et al., 2018). The OMNIDIA codes were originally created by Michael Coste, Director of Research at IRSTEA Bordeaux, France (Lecointe et al., 1993).(CSV 76.7 kb) [file 10661_2023_11378_MOESM5_ESM.csv]

Taxon	Taxon name	Author	Contribution to group difference [%]	Cumulative contribution to group difference [%]	Mean relative abundance [%] in high-TP-group (sites with high site-specific Total Phosphorus (TP)-optima)	Mean rel. Abu. [%] in low-TP-group	Mean rel. abu. [%] in lukewarm-TP-group		article title	No lukewarm diatom communities - the response of freshwater benthic diatoms to phosphorus in streams as basis for a new Phosphorus Diatom Index (PDISE)
ADM2	Achnanthidium minutissimum group II (mean width 2,2-2,8µm)	0	17,42	17,42	0,686	37,3	18,7		journal name	Environmental Monitoring and Assessment
ADM3	Achnanthidium minutissimum group III (mean width >2,8µm)	0	9,936	27,36	22,2	0	5,02		author names	Maria Kahlert, Jens Fölster & Kálmán Tapolczai
CPLA	Cocconeis placentula incl. varieties	0	4,343	31,7	9,38	0,181	2,77		affiliation and e-mail address of the corresponding author	Swedish University of Agricultural Sciences, Department of Aquatic Sciences and Assessment, PO Box 7050, 750 07 Uppsala, Sweden; maria.kahlert@slu.se
APEDsl	Amphora pediculus s.lat.	(Kütz.) Grunow	3,517	35,22	8,11	0,0107	0,827
EOMI	Eolimna minima	(Grunow) Lange-Bert.	2,809	38,03	6,14	0,0949	1,84		Lecointe, C., Coste, M. & Prygiel, J. (1993). “Omnidia”: software for taxonomy, calculation of diatom indices and inventories management. Hydrobiologia 269, 509-513. https://doi.org/10.1007/bf00028048.
FGRA	Fragilaria gracilis	?strup	2,443	40,47	0,554	4,97	2,7
EINC	Eunotia incisa var. incisa	W.Sm. ex W.Greg.	2,228	42,7	0,0579	4,79	0,724
TFLO	Tabellaria flocculosa	(Roth) Kütz.	2,188	44,89	0,168	4,79	0,956
BNEO	Brachysira neoexilis	Lange-Bert.	2,108	47	0,0291	4,61	0,517
EMINsl	Eunotia minor s.lat.	(Kütz.) Grunow	1,671	48,67	0,683	2,73	2,33
SSVE	Staurosira venter	(Ehrenb.) Cleve & J.D.Möller	1,577	50,24	0,637	0,917	4,74
AAMB	Aulacoseira ambigua	(Grunow) Simonsen	1,188	51,43	0,693	0,493	3,26
GEXLsl	Gomphonema exilissimum s.lat.	(Grunow) Lange-Bert. & E.Reichardt	1,048	52,48	0,199	1,86	1,42
EIMP	Eunotia implicata	Nörpel, Lange-Bert. & Alles	1,035	53,52	0,0403	2,19	0,51
SRPIsl	Staurosira pinnata s.lat.	Ehrenb.	0,9662	54,48	1,02	0,436	2,19
GPAR	Gomphonema parvulum	(Kütz.) Kütz.	0,9393	55,42	1,7	0,176	1,33
AUSU	Aulacoseira subarctica	(O.Müll.) E.Y.Haw.	0,8259	56,25	0,888	0,0956	1,91
FCAPsl	Fragilaria capucina s.lat.	0	0,8193	57,07	0,462	1,13	1,53
ERHO	Eunotia rhomboidea	Hust.	0,7662	57,83	0,00157	1,71	0,0384
NGRE	Navicula gregaria	Donkin	0,702	58,53	1,58	0,0132	0,273
RABB	Rhoicosphenia abbreviata	(C.Agardh) Lange-Bert.	0,6958	59,23	1,6	0,00128	0,151
EUNS	Eunotia sp.	Ehrenb.	0,6811	59,91	0,123	1,25	0,639
NCRY	Navicula cryptocephala	Kütz.	0,6761	60,59	1,24	0,168	1,04
PLFR	Planothidium frequentissimum	(Lange-Bert.) Lange-Bert.	0,6618	61,25	1,51	0,0249	0,27
GOMS	Gomphonema sp.	Ehrenb.	0,599	61,85	0,725	0,465	1,33
RANA	Rossithidium anastasiae	(Kaczmarska) Potapova	0,598	62,45	0,125	0,702	1,17
PABD	Psammothidium abundans	(Manguin) Bukht. & Round	0,577	63,02	0,0538	1,01	0,587
SEXG	Stauroforma exiguiformis	(Lange-Bert.) Flower, V.J.Jones & Round	0,5446	63,57	0,0949	0,674	1,11
POGT	Platessa oblongella	(?strup) C.E.Wetzel, Lange-Bert. & Ector	0,5299	64,1	0,283	0,864	0,155
FCRS	Frustulia crassinervia	(Bréb.) Lange-Bert. & Krammer	0,5177	64,62	0,0195	0,951	0,457
ADSO	Achnanthidium subatomoides	(Hust.) Monnier, Lange-Bert. & Ector	0,5112	65,13	0,117	0,714	0,843
EBLU	Eunotia bilunaris	(Ehrenb.) Schaarschmidt	0,4956	65,62	0,196	0,73	0,732
NASP	Navicula sp.	Bory	0,4699	66,09	0,737	0,187	0,837
ETEN	Eunotia tenella	(Grunow) Hust.	0,4522	66,54	0,0197	0,956	0,134
GPUMsl	Gomphonema pumilum s.lat.	(Grunow) E.Reichardt & Lange-Bert.	0,4444	66,99	0,725	0,191	0,423
AUPD	Aulacoseira pseudodistans	Lange-Bert. & Krammer (in manuscript)	0,4394	67,43	0,136	0,27	1,16
NPAD	Nitzschia palea var. debilis	(Kütz.) Grunow	0,4327	67,86	0,766	0,11	0,603
ADM1	Achnanthidium minutissimum group I (mean width <2,2µm)	0	0,4194	68,28	0	0,62	0,596
GANG	Gomphonema angustatum	(Kütz.) Rabenh.	0,414	68,69	0,843	0,0224	0,269
KASU	Karayevia suchlandtii	(Hust.) Bukht.	0,3865	69,08	0,129	0,222	1,04
EMEI	Eunotia meisteri s.lat.	Hust.	0,3701	69,45	0,0187	0,718	0,246
NSMM	Navicula schmassmannii	Hust.	0,3677	69,82	0,112	0,4	0,649
NCTE	Navicula cryptotenella	Lange-Bert.	0,3659	70,18	0,71	0,0507	0,284
SCON	Staurosira construens var. construens	Ehrenb.	0,363	70,55	0,288	0,0896	0,924
MVAR	Melosira varians	C.Agardh	0,3608	70,91	0,765	0,0045	0,213
EFOR	Eunotia formica s.lat.	Ehrenb.	0,3588	71,27	0,183	0,398	0,617
RPUS	Rossithidium pusillum	(Grunow) Round & Bukht.	0,3584	71,63	0,11	0,487	0,513
NDIS	Nitzschia dissipata	(Kütz.) Grunow	0,3512	71,98	0,609	0,0131	0,459
FRAS	Fragilaria sp.	Lyngb.	0,351	72,33	0,314	0,251	0,67
DPST	Discostella pseudostelligera	(Hust.) Houk & Klee	0,3476	72,68	0,546	0,0291	0,491
NTPT	Navicula tripunctata	(O.F.Müll.) Bory	0,3433	73,02	0,799	0,00131	0,0552
MAPE	Mayamaea atomus var. permitis	(Hust.) Lange-Bert.	0,3397	73,36	0,798	0,00185	0,047
PTLA	Planothidium lanceolatum	(Bréb. ex Kütz.) Lange-Bert.	0,3362	73,69	0,753	0,02	0,124
NLAN	Navicula lanceolata	(C.Agardh) Ehrenb.	0,332	74,03	0,714	0	0,163
SSEM	Sellaphora seminulum	s.auct.	0,3093	74,34	0,714	0,00575	0,0598
NPAE	Nitzschia paleacea	(Grunow) Grunow	0,3023	74,64	0,7	0,00452	0,0601
AUTL	Aulacoseira tenella	(Nygaard) Simonsen	0,3003	74,94	0,0116	0,414	0,509
FVIR	Fragilaria virescens	Ralfs	0,298	75,24	0,00555	0,613	0,104
NIRN	Navicula ireneae	Van de Vijver, Jarlman & Lange-Bert.	0,2902	75,53	0,564	0,0258	0,24
NZSS	Nitzschia sp.	Hassall	0,2883	75,81	0,486	0,0899	0,45
FCVA	Fragilaria capucina var. vaucheriae	(Kütz.) Lange-Bert.	0,2881	76,1	0,533	0,0317	0,294
FRUM	Fragilaria rumpens	(Kütz.) G.W.F. Carlson	0,283	76,39	0,352	0,196	0,338
ADKR	Achnanthidium kranzii	(Lange-Bert.) Round & Bukht.	0,2812	76,67	0,275	0,0507	0,641
FERI	Frustulia erifuga	Lange-Bert. & Krammer	0,274	76,94	0	0,567	0,119
CDUB	Cyclostephanos dubius	(Hust.) Round	0,2732	77,21	0,482	0,00441	0,326
ESUM	Encyonopsis subminuta	Krammer & E.Reichardt	0,267	77,48	0,00621	0,57	0,069
AULS	Aulacoseira sp.	Thwaites	0,2651	77,75	0,212	0,229	0,492
BBRE	Brachysira brebissonii	R.Ross	0,2608	78,01	0,000791	0,585	0,00718
ADKG	Achnanthidium kriegeri	(Krasske) Hamilton, D.Anton. & Siver	0,2546	78,26	0	0,574	0
NPAL	Nitzschia palea var. palea	(Kütz.) W.Sm.	0,2503	78,51	0,526	0,0121	0,173
NFON	Nitzschia fonticola var. fonticola	Grunow	0,2434	78,76	0,511	0,0168	0,138
GCLF	Gomphonema calcifugum	Lange-Bert. & E.Reichardt	0,2411	79	0	0,318	0,412
KALA	Karayevia laterostrata	(Hust.) Round & Bukht.	0,24	79,24	0,378	0,0236	0,363
NZSU	Nitzschia supralitorea	Lange-Bert.	0,2358	79,47	0,52	0,00131	0,0928
EMUC	Eunotia mucophila	(Lange-Bert., Nörpel & Alles) Lange-Bert.	0,233	79,71	0,00562	0,508	0,0307
NGER	Navicula germainii	J.H.Wallace	0,23	79,94	0,508	0,00125	0,0923
ENNG	Encyonema neogracile var. neogracile	Krammer	0,2286	80,16	0,00393	0,464	0,135
FTEN	Fragilaria tenera	(W. Sm.) Lange-Bert.	0,2255	80,39	0,161	0,286	0,252
SBRV	Staurosira brevistriata	(Grunow) Grunow	0,2218	80,61	0,165	0,0694	0,573
NINC	Nitzschia inconspicua s.lat.	Grunow	0,2183	80,83	0,519	0,0045	0,00174
SBKU	Surirella brebissonii var. kuetzingii	Krammer & Lange-Bert.	0,2035	81,03	0,459	0	0,0652
NESC	Navicula escambia	(R.M.Patrick) Metzeltin & Lange-Bert.	0,2014	81,23	0,235	0	0,431
PFIB	Peronia fibula	(Bréb. & Kütz.) R.Ross	0,1816	81,42	0,00158	0,407	0,00187
CBACsl	Caloneis bacillum s.lat.	(Grunow) Cleve	0,1792	81,6	0,358	0,00703	0,128
FMESsl	Fragilaria mesolepta s.lat.	Rabenh.	0,1788	81,77	0,292	0,0729	0,129
DITE	Diatoma tenuis	C.Agardh	0,177	81,95	0,205	0,139	0,165
CRAD	Cyclotella radiosa	(Grunow) Lemmerm.	0,175	82,13	0,136	0,156	0,294
NACD	Nitzschia acidoclinata	Lange-Bert.	0,1724	82,3	0,206	0,108	0,278
EZAS	Eunotia zasuminensis	(Cabejsz.) Körner	0,1719	82,47	0	0,0221	0,665
RSIN	Reimeria sinuata	(W.Greg.) Kociolek & Stoermer	0,168	82,64	0,249	0,0321	0,239
MCIR	Meridion circulare var. circulare	(Grev.) C.Agardh	0,1679	82,81	0,266	0,0533	0,179
LMUT	Luticola mutica	(Kütz.) D.G.Mann	0,1663	82,97	0,35	0,00193	0,0849
NHMD	Navicula heimansioides	Lange-Bert.	0,165	83,14	0,012	0,332	0,0825
AUGR	Aulacoseira granulata var. granulata	(Ehrenb.) Simonsen	0,1601	83,3	0,265	0,00953	0,196
DSTE	Discostella stelligera	(Cleve & Grunow) Houk & Klee	0,1578	83,46	0,0433	0,157	0,342
PPRI	Pinnularia perirrorata	Krammer	0,1551	83,61	0,00163	0,328	0,0396
EBOT	Eunotia botuliformis	Wild, Nörpel & Lange-Bert.	0,1548	83,77	0,0418	0,199	0,259
ENMF	Encyonema minutiforme	Krammer	0,1535	83,92	0,0721	0,152	0,305
NRHY	Navicula rhynchocephala	Kütz.	0,1507	84,07	0,186	0,0537	0,281
FSAX	Frustulia saxonica	Rabenh.	0,1489	84,22	0	0,3	0,0671
EULA	Eucocconeis laevis	(?strup) Lange-Bert.	0,1472	84,37	0,0555	0,0806	0,394
NIME	Nitzschia media	Hantzsch	0,1464	84,51	0,257	0,0256	0,174
NAMP	Nitzschia amphibia	Grunow	0,1444	84,66	0,327	0,00581	0,0307
EPEC	Eunotia pectinalis var. pectinalis	(Kütz.) Rabenh.	0,1444	84,8	0,0388	0,286	0,00907
ENVE	Encyonema ventricosum var. ventricosum	(C.Agardh) Grunow	0,1406	84,94	0,294	0,0114	0,07
MCCO	Meridion circulare var. constrictum	(Ralfs) Van Heurck	0,1398	85,08	0,154	0,0651	0,233
NSOC	Nitzschia sociabilis	Hust.	0,1395	85,22	0,274	0,000648	0,114
ESLE	Encyonema silesiacum var. silesiacum	(Bleisch) D.G.Mann	0,1384	85,36	0,0768	0,0795	0,333
EEXI	Eunotia exigua var. exigua	(Bréb. ex Kütz.) Rabenh.	0,1382	85,5	0	0,308	0,00727
ACHS	Achnanthes sp.	Bory	0,1365	85,63	0,085	0,15	0,248
EAMB	Eunotia ambivalens	Lange-Bert. & Tagliaventi	0,1359	85,77	0,113	0,166	0,108
SPAV	Stephanodiscus parvus	Stoermer & H?k.	0,1342	85,9	0,254	0,00768	0,113
ECPM	Encyonopsis minuta	Krammer & E.Reichardt	0,1336	86,04	0,0397	0,076	0,344
PTCO	Platessa conspicua	(A.Mayer) Lange-Bert.	0,1312	86,17	0,211	0,03	0,13
ADHE	Achnanthidium helveticum	(Hust.) Monnier, Lange-Bert. & Ector	0,1304	86,3	0,0146	0,205	0,179
ENRE	Encyonema reichardtii	(Krammer) D.G.Mann	0,1164	86,42	0,114	0,014	0,264
GMIC	Gomphonema micropus	Kütz.	0,1163	86,53	0,187	0,0159	0,154
PLBI	Planothidium biporomum s.lat.	(M.H.Hohn & Hellerman) Lange-Bert.	0,1138	86,65	0,254	0,00316	0,0323
NRAD	Navicula radiosa	Kütz.	0,1119	86,76	0,101	0,0757	0,221
FFAM	Fragilaria famelica var. famelica	(Kütz.) Lange-Bert.	0,1114	86,87	0,176	0,0139	0,14
UDAN	Ulnaria danica	(Kütz.) Comp?re & Bukht.	0,1075	86,98	0,05	0,18	0,048
TDEB	Tryblionella debilis	Arn. ex O'Meara	0,1069	87,08	0,235	0,00192	0,0388
LHUN	Lemnicola hungarica	(Grunow) Round & Basson	0,1068	87,19	0,252	0	0,0089
NDSP	Naviculadicta sp.	Lange-Bert.	0,1067	87,3	0,094	0,0744	0,167
NRCH	Navicula reichardtiana	Lange-Bert.	0,1059	87,4	0,215	0,000612	0,0756
FSAP	Fistulifera saprophila	(Lange-Bert. & Bonik) Lange-Bert.	0,1014	87,5	0,24	0	0,00734
NSUA	Nitzschia subacicularis	Hust.	0,1012	87,61	0,155	0,0112	0,153
ENMI	Encyonema minutum	(Hilse) D.G.Mann	0,09762	87,7	0,0905	0,0397	0,185
DCOT	Diadesmis contenta var. contenta	(Grunow) D.G.Mann	0,09746	87,8	0,212	0,0137	0,0161
CMEN	Cyclotella meneghiniana	Kütz.	0,09726	87,9	0,214	0	0,0412
UUAC	Ulnaria ulna var. acus	(Kütz.) Lange-Bert.	0,09671	87,99	0,228	0,00251	0,00373
GVRD	Gomphonema varioreduncum	Jüttner, Ector, E.Reichardt, Van de Vijver & Cox.	0,0965	88,09	0,0127	0,149	0,111
NZAD	Nitzschia adamata	Hust.	0,09594	88,19	0,198	0,00442	0,0588
GPBO	Gomphonema pseudobohemicum	Lange-Bert. & E.Reichardt	0,09556	88,28	0,0408	0,0884	0,183
STKR	Stauroneis kriegeri	R.M.Patrick	0,09479	88,38	0,149	0,0162	0,124
PINS	Pinnularia sp.	Ehrenb.	0,09386	88,47	0,0725	0,0806	0,171
BINT	Brachysira intermedia	(?strup) Lange-Bert.	0,09353	88,56	0	0,21	0,00172
STHE	Stauroneis thermicola	(J.B.Petersen) J.W.G.Lund	0,09074	88,66	0,124	0,0353	0,121
CMLF	Craticula molestiformis	(Hust.) Lange-Bert.	0,0887	88,74	0,185	0,000629	0,0577
GGRAsl	Gomphonema gracile s.lat.	Ehrenb.	0,08864	88,83	0,164	0,0207	0,0527
GLAT	Gomphonema lateripunctatum	E.Reichardt & Lange-Bert.	0,0869	88,92	0,000789	0,19	0,0106
PSCT	Psammothidium scoticum	(Flower & V.J.Jones) Bukht. & Round	0,08565	89,01	0,0061	0,151	0,0774
PVEN	Psammothidium ventrale	(Krasske) Bukht. & Round	0,08556	89,09	0,0062	0,144	0,104
GPPS	Gomphosphenia sp.	Lange-Bert.	0,08544	89,18	0,188	0,000637	0,031
EBCS	Eunotia biconstricta	(Grunow) Lange-Bert.	0,08524	89,26	0,0427	0,0768	0,143
APEL	Amphipleura pellucida	(Kütz.) Kütz.	0,08468	89,35	0,0846	0,0211	0,179
NIGR	Nitzschia gracilis	Hantzsch	0,08447	89,43	0,0346	0,0833	0,156
GCLA	Gomphonema clavatum	Ehrenb.	0,08378	89,51	0,0319	0,125	0,0772
GACU	Gomphonema acuminatum	Ehrenb.	0,08371	89,6	0,103	0,0571	0,0972
KOBG	Karayevia oblongella	(?strup) M.Aboal	0,08222	89,68	0	0,0883	0,177
NIPU	Nitzschia pusilla	(Kütz.) Grunow	0,08128	89,76	0,17	0,00196	0,0483
NIAR	Nitzschia archibaldii	Lange-Bert.	0,08121	89,84	0,162	0,00124	0,0609
HCAP	Hippodonta capitata	(Ehrenb.) Lange-Bert., Metzeltin & Witkowski	0,08094	89,92	0,143	0,00495	0,101
ADCT	Achnanthidium catenatum	(J.Bily & Marvan) Lange-Bert.	0,08047	90	0,0589	0,0251	0,186
CHME	Chamaepinnularia mediocris	(Krasske) Lange-Bert.	0,07914	90,08	0,00242	0,173	0,00929
NTEN	Navicula tenelloides	Hust.	0,07897	90,16	0,12	0,00698	0,121
NIPM	Nitzschia perminuta	(Grunow) Perag.	0,07868	90,24	0,0289	0,0976	0,119
ALBL	Adlafia langebertalotii	O. Monnier & Ector	0,07538	90,32	0,126	0,0395	0,0284
AFOR	Asterionella formosa	Hassall	0,07444	90,39	0,0376	0,0163	0,223
SBND	Staurosira binodis	(Ehrenb.) Lange-Bert.	0,07424	90,47	0,0673	0,0447	0,118
TFEN	Tabellaria fenestrata	(Lyngb.) Kütz.	0,07398	90,54	0,0432	0,0635	0,125
GPSM	Gomphosphenia stoermeri	Kociolek & E.W. Thomas	0,07321	90,61	0,0718	0,0357	0,125
SPUP	Sellaphora pupula	(Kütz.) Mereschk.	0,07261	90,69	0,101	0,0299	0,106
CYLS	Cyclotella sp.	(Kütz.) Bréb.	0,0721	90,76	0,0167	0,0942	0,11
PROS	Psammothidium rossii	(Hust.) Bukht. & Round	0,0718	90,83	0,0198	0,0499	0,187
CPED	Cocconeis pediculus	Ehrenb.	0,07045	90,9	0,155	0,0123	0,00346
FNNO	Fragilaria nanoides	Lange-Bert.	0,07012	90,97	0,000779	0,149	0,0194
FSBH	Fallacia subhamulata	(Grunow) D.G.Mann	0,06938	91,04	0,146	0,000654	0,0379
FODD	Fragilaria oldenburgioides	Lange-Bert.	0,06903	91,11	0,0187	0,0726	0,133
PSCA	Pinnularia subcapitata var. subcapitata	W.Greg.	0,0683	91,18	0,00238	0,124	0,0567
ABRT	Achnanthidium bioretii	(H.Germ.) Edlund	0,06771	91,24	0,0517	0,0273	0,156
ENSP	Encyonema sp.	Kütz.	0,06753	91,31	0,0951	0,0454	0,0527
MAAL	Mayamaea atomus var. alcimonica	E.Reichardt	0,06742	91,38	0,151	0,00301	0,0162
NANT	Navicula antonii	Lange-Bert.	0,06721	91,45	0,147	0,00124	0,0257
ADCA	Achnanthidium caledonicum	Lange-Bert.	0,06595	91,51	0	0,148	0,00178
FPRU	Fragilaria pararumpens	Lange-Bert., G. Hofmann & Werum	0,06566	91,58	0,105	0,0266	0,0456
UULN	Ulnaria ulna	(Nitzsch) P. Comp?re	0,06543	91,64	0,0906	0,034	0,0672
NSIA	Navicula simulata	Manguin	0,06533	91,71	0,157	0	0
AMPS	Amphora sp.	Ehrenb. ex Kütz.	0,06528	91,77	0,138	0,00379	0,0286
SJOU	Sellaphora joubaudii	(H.Germ.) Aboal	0,06478	91,84	0,142	0,000599	0,0236
NUPN	Nupela neglecta	Ponader, R.L.Lowe & Potapova	0,06426	91,9	0,118	0	0,0623
GHEB	Gomphonema hebridense	W.Greg.	0,06309	91,97	0,0094	0,0873	0,0943
SSTM	Sellaphora stroemii	(Hust.) H.Kobayasi	0,06305	92,03	0,0116	0,0982	0,0631
MMAC	Microcostatus maceria	(Schim.) Lange-Bert., Kusber & Metzeltin	0,06243	92,09	0,00148	0,138	0,00359
NVD1	Naviculadicta Iconogr. 2, Taf. 27:17-18	0	0,06207	92,15	0,0143	0,032	0,175
EPTD	Eunotia paratridentula	Lange-Bert. & Kulikovskiy	0,06205	92,22	0	0,121	0,0382
FBID	Fragilaria bidens	Heiberg	0,06177	92,28	0,149	0	0
NCPR	Navicula capitatoradiata	H.Germ.	0,06109	92,34	0,141	0	0,0105
CATE	Caloneis tenuis	(W.Greg.) Krammer	0,0609	92,4	0,00164	0,111	0,0524
KCLE	Karayevia clevei	(Grunow) Round & Bukht.	0,06085	92,46	0,103	0,0104	0,0615
NAGN	Nitzschia agnita	Hust.	0,06069	92,52	0,13	0	0,029
PSSE	Pseudostaurosira elliptica	(Schum.) Edlund, E.Morales & S.Spauld.	0,05879	92,58	0,0609	0,0103	0,122
EMMO	Eunotia metamonodon	Lange-Bert.	0,05807	92,64	0,00232	0,114	0,0287
NILA	Nitzschia lacuum	Lange-Bert.	0,05802	92,7	0,124	0,00123	0,0247
SIDE	Simonsenia delognei	(Grunow) Lange-Bert.	0,05744	92,75	0,128	0	0,0176
ACOPsl	Amphora copulata s.lat.	(Kütz.) Schoeman & R.E.M.Archibald	0,05691	92,81	0,0866	0,0141	0,0705
FNAN	Fragilaria nanana	Lange-Bert.	0,05656	92,87	0,00808	0,0593	0,115
PLVD	Psammothidium levanderi	(Hust.) Bukht. & Round	0,05649	92,92	0,00478	0,0728	0,0988
CEXF	Cymbella excisiformis	Krammer	0,05595	92,98	0	0,125	0,00172
CHSO	Chamaepinnularia soehrensis	(Krasske) Lange-Bert. & Krammer	0,05561	93,03	0	0,123	0,00365
NVEN	Navicula veneta	Kütz.	0,05557	93,09	0,123	0,00259	0,0164
EFAB	Eunotia faba	Ehrenb.	0,05506	93,15	0,00321	0,117	0,00895
ENLB	Encyonema lange-bertalotii	Krammer	0,05413	93,2	0,0807	0,00243	0,085
NIFR	Nitzschia frustulum var. frustulum	(Kütz.) Grunow	0,054	93,25	0,115	0,00372	0,0217
ESBM	Eolimna subminuscula	(Manguin) Moser, Lange-Bert. & Metzeltin	0,05393	93,31	0,13	0	0
PGRN	Planothidium granum	(M.H.Hohn & Hellerman) Lange-Bert.	0,05379	93,36	0,0926	0,0111	0,0454
GINN	Gomphonema innocens	E.Reichardt	0,05377	93,41	0,108	0,00445	0,0304
NREC	Nitzschia recta	Hantzsch	0,05249	93,47	0,0818	0,00641	0,074
DMON	Diatoma moniliformis	Kütz.	0,05243	93,52	0,0237	0,0492	0,0904
NLUN	Navicula lundii	E.Reichardt	0,05218	93,57	0,0611	0,00875	0,0988
NSTS	Nitzschia soratensis	Morales & Vis	0,05117	93,62	0,121	0,00191	0
AUAL	Aulacoseira alpigena	(Grunow) Krammer	0,05104	93,67	0,011	0,0676	0,0705
AMID	Amphora indistincta	Levkov	0,04917	93,72	0,0871	0,000622	0,0537
FCRO	Fragilaria crotonensis	Kitton	0,04818	93,77	0,061	0,00247	0,0923
TFAS	Tabularia fasciculata	(C.Agardh) D.M.Williams & Round	0,04776	93,82	0,113	0	0,00326
PDID	Psammothidium didymum	(Hust.) Bukht. & Round	0,04732	93,87	0	0,063	0,0831
STSB	Staurosira berolinensis	(Lemmerm.) Lange-Bert.	0,04664	93,91	0,0811	0	0,0539
GTRU	Gomphonema truncatum	Ehrenb.	0,04637	93,96	0,0356	0,0519	0,0506
GBRE	Gomphonema brebissonii	Kütz.	0,04629	94,01	0,0495	0,0128	0,0864
DMES	Diatoma mesodon	(Ehrenb.) Kütz.	0,04615	94,05	0	0,0902	0,0259
NCTO	Navicula cryptotenelloides	Lange-Bert.	0,04585	94,1	0,0374	0,00373	0,118
SANG	Surirella angusta	Kütz.	0,04513	94,14	0,0857	0,00447	0,0377
SUMI	Surirella minuta	Bréb.	0,04426	94,19	0,0958	0,00124	0,0179
FARC	Fragilaria arcus var. arcus	(Ehrenb.) Cleve	0,04277	94,23	0	0,0926	0,0073
ESUB	Eunotia subarcuatoides	Alles, Nörpe & Lange-Bert.	0,04244	94,27	0,000822	0,0892	0,0111
PRST	Planothidium rostratum	(?strup) Lange-Bert.	0,04177	94,31	0,0379	0,00813	0,0958
ANSU	Actinocyclus normanii f. subsalsus	(Juhl.-Dannf.) Hust.	0,04172	94,36	0,0993	0	0,00177
SOPA	Staurosira opacolineata	(Lange-Bert.) Witon, Lange-Bert. & Witkowski	0,04131	94,4	0,0132	0,0175	0,118
FCRP	Fragilaria capucina ssp. rumpens	(Kütz.) Lange-Bert.	0,04058	94,44	0	0,0886	0,00533
ADDA	Achnanthidium daonense	(Lange-Bert.) Lange-Bert., Monnier & Ector	0,04042	94,48	0,0283	0,0329	0,0622
NNOT	Navicula notha	J.H.Wallace	0,04016	94,52	0	0,0717	0,0369
NAAN	Navicula angusta	Grunow	0,03907	94,56	0	0,0873	0,00177
NSHR	Navicula schroeteri	Meister	0,039	94,6	0,011	0,003	0,136
HCOX	Hippodonta coxiae	Lange-Bert.	0,03792	94,63	0,0767	0	0,0257
CROS	Cyclotella rossii	H?k.	0,03753	94,67	0,0089	0,0348	0,0796
CINV	Cyclostephanos invisitatus	(Hohn & Hellerman) E.C.Ther., Stoermer & H?k.	0,03732	94,71	0,0838	0	0,0106
PALT	Psammothidium altaicum	(V.S.Poretzky) Bukht.	0,03697	94,75	0,00225	0,0683	0,0284
NPAR	Nitzschia parvula	W.Sm.	0,03661	94,78	0,0865	0,000654	0,00181
CBNA	Cymbopleura naviculiformis	(Auersw. ex Heib.) Krammer	0,03621	94,82	0,0111	0,0416	0,0608
SCEX	Staurosira construens var. exigua	(W.Sm.) H.Kobayasi	0,03561	94,85	0,011	0,0111	0,109
PTDS	Planothidium sp.	Round & Bukht.	0,03513	94,89	0,0776	0,000654	0,0106
NFPE	Nitzschia fonticola var. pelagica	Hust.	0,03508	94,92	0,0575	0	0,0468
GAUR	Gomphonema auritum	A. Braun ex Kütz.	0,03497	94,96	0,017	0,0229	0,0744
CPSE	Cavinula pseudoscutiformis	(Hust.) D.G.Mann & Stickle	0,03489	94,99	0,0095	0,0362	0,0685
BPRO	Brachysira procera	Lange-Bert. & Moser	0,03469	95,03	0,000783	0,0696	0,016
GPLI	Gomphosphenia lingulatiformis	(Lange-Bert. & E.Reichardt) Lange-Bert.	0,03423	95,06	0,0763	0	0,0105
GCBC	Gomphonema cymbelliclinum	E.Reichardt & Lange-Bert.	0,03337	95,1	0,0466	0,00572	0,0496
FBIC	Fragilaria bicapitata	Ant.Mayer	0,03329	95,13	0,0409	0,00813	0,0544
DPRO	Diatoma problematica	Lange-Bert.	0,03291	95,16	0,0101	0	0,118
EEXS	Eunotia exsecta	(Cleve-Euler) Nörpel-Schempp & Lange-Bert.	0,0329	95,2	0,0008	0,0632	0,0195
NSNE	#N/A	#N/A	0,03278	95,23	0,0489	0,0019	0,048
GPTA	Gomphosphenia tackei	(Hust.) Lange-Bert.	0,03246	95,26	0,0308	0,00373	0,0751
NUIF	Nupela impexiformis	(Lange-Bert.) Lange-Bert.	0,03204	95,29	0,00852	0,0332	0,0619
PSIN	Pinnularia sinistra	Krammer	0,03193	95,33	0,0231	0,0248	0,0501
CCMS	Cyclotella comensis	Grunow	0,03191	95,36	0,0277	0,0231	0,0444
NGCA	Navigiolum canoris	(M.H.Hohn & Hellerman) Lange-Bert.	0,03121	95,39	0,0654	0,000631	0,0162
NPAT	Nitzschia palea var. tenuirostris	Grunow	0,03118	95,42	0,0527	0,000602	0,038
PPRS	Pseudostaurosira parasitica var. parasitica	(W.Sm.) E.Morales	0,03097	95,45	0,0268	0,0083	0,0691
GOLI	Gomphonema olivaceum	(Hornem.) Kütz.	0,03041	95,48	0,0713	0	0,00348
NINT	Nitzschia intermedia	Hantzsch ex Cleve & Grunow	0,03038	95,51	0,0615	0,000606	0,0195
NSEO	Navicula seminuloides	Hust.	0,03034	95,54	0,0504	0	0,0387
ADLB	Achnanthidium lauenburgianum	(Hust.) Monnier, Lange-Bert. & Ector	0,03014	95,57	0,0725	0	0
FPEM	Fragilaria perminuta	(Grunow) Lange-Bert.	0,03013	95,6	0,0226	0,0279	0,0368
ECES	Encyonopsis cesatii	(Rabenh.) Krammer	0,03009	95,63	0	0,0678	0
SHAN	Stephanodiscus hantzschii	Grunow	0,02991	95,66	0,0625	0	0,0166
AUGA	Aulacoseira granulata var. angustissima	(O.Müll.) Simonsen	0,0299	95,69	0,0313	0	0,07
NAS1	Navicula sp. SWF 2/4 Taf. 30:32-35	0	0,02989	95,72	0,0715	0	0
EVUL	Encyonema vulgare	Krammer	0,02986	95,75	0,0153	0,0338	0,0395
DTEN	Denticula tenuis	Kütz.	0,02962	95,78	0,0394	0,0232	0,0142
CTPU	Ctenophora pulchella	(Ralfs & Kütz.) Williams & Round	0,02958	95,81	0,0383	0,00555	0,0487
CHEV	Chamaepinnularia evanida	(Hust.) Lange-Bert.	0,02922	95,84	0,0327	0,00783	0,0518
TQUA	Tabellaria quadriseptata	B.M.Knudson	0,02912	95,87	0,000776	0,0649	0
KSUC	Kolbesia suchlandtii	Kingston	0,02903	95,9	0,0158	0,0031	0,0873
NVIP	Navicula vilaplanii	(Lange-Bert. & Sabater) Lange-Bert. & Sabater	0,02894	95,93	0,0466	0,000654	0,0401
FVUL	Frustulia vulgaris	(Thwaites) De Toni	0,0289	95,96	0,0346	0,0138	0,0415
TSAL	Tryblionella salinarum	(Grunow) Pelletan	0,02867	95,98	0,0477	0	0,0368
FSPN	Fragilaria spinarum	Lange-Bert. & Metzeltin	0,02861	96,01	0,00159	0,0125	0,0925
EPSG	Eunotia pseudogroenlandica	Lange-Bert. & Tagliaventi	0,02842	96,04	0,00234	0,0558	0,0124
GOLD	Gomphonema olivaceoides	Hust.	0,02819	96,07	0,0315	0,0115	0,0441
NFIC	Nitzschia filiformis var. conferta	(P.G.Richt.) Lange-Bert.	0,02795	96,1	0,0656	0,0013	0
EFLE	Eunotia flexuosa	(Bréb.) Kütz.	0,0279	96,13	0,000785	0,0492	0,0243
NUVI	Nupela vitiosa	(Schim.) Lange-Bert.	0,02757	96,15	0,0141	0,0214	0,0539
NBAV	Nitzschia bavarica	Hust.	0,0274	96,18	0,00923	0,0455	0,018
PPSC	Pseudostaurosira parasitica var. subconstricta	(Grunow) E.Morales	0,02735	96,21	0,0334	0,0159	0,0303
ECIR	Eunotia circumborealis	Lange-Bert. & Nörpel	0,02692	96,24	0,0031	0,0453	0,0249
CHSH	Chamaepinnularia soehrensis var. hassiaca	(Krasske) Lange-Bert.	0,02655	96,26	0	0,0562	0,00714
NLGC	Navicula longicephala	Hust.	0,02644	96,29	0,0381	0	0,044
ADEG	Achnanthidium exiguum	(Grunow) Czarn.	0,02622	96,31	0,00934	0,00696	0,0804
GACC	Geissleria acceptata	(Hust.) Lange-Bert. & Metzeltin	0,02619	96,34	0,0193	0,00631	0,0647
EDES	Encyonopsis descripta	(Hust.) Krammer	0,02592	96,37	0,0016	0,0496	0,0146
NCPL	Nitzschia capitellata	Hust.	0,02584	96,39	0,0542	0,00196	0,0108
SAPH	Surirella amphioxys	W.Sm.	0,02571	96,42	0,0302	0,0098	0,0394
ADLS	Adlafia suchlandtii	Moser, Lange-Bert. & Metzeltin	0,02562	96,44	0,013	0,00683	0,0712
RPET	Rossithidium petersenii	(Hust.) Round & Bukht.	0,02555	96,47	0,00241	0,0456	0,0184
SPCO	Staurosira pseudoconstruens	(Marciniak) Lange-Bert.	0,02546	96,49	0,0109	0,0194	0,0529
CHSP	Chamaepinnularia sp.	Lange-Bert. & Krammer	0,02544	96,52	0,0175	0,0244	0,033
GMIN	Gomphonema minutum	(C.Agardh) C.Agardh	0,02536	96,55	0,0367	0,00635	0,0313
ALFF	Achnanthes lanceolata ssp. frequentissima var. rostratiformis	Lange-Bert.	0,02493	96,57	0,0226	0,00501	0,0571
SODB	Staurosira oldenburgiana	(Hust.) Lange-Bert.	0,0245	96,59	0,00161	0,0267	0,051
ESOR	Epithemia sorex	Kütz.	0,02417	96,62	0,0251	0,000617	0,0556
DOCU	Diploneis oculata	(Bréb.) Cleve	0,0239	96,64	0,0424	0,00196	0,0231
EURS	Eunotia ursamaioris	Lange-Bert. & Nörpel-Schempp	0,0239	96,67	0,000778	0,0385	0,0287
ECKR	Encyonopsis krammeri	E.Reichardt	0,02379	96,69	0	0,0499	0,00674
NLIN	Nitzschia linearis var. linearis	(C.Agardh) W.Sm.	0,02376	96,71	0,0506	0,000622	0,0109
TPSN	Thalassiosira pseudonana	Hasle & Heimdal	0,02351	96,74	0,0561	0	0
PLUH	Platessa lutheri	(Hust.) Potapova	0,02342	96,76	0,0062	0,0201	0,0492
PBAH	#N/A	#N/A	0,02341	96,78	0,0563	0	0
PMRG	Psammothidium marginulatum	(Grunow) Bukht. & Round	0,02307	96,81	0	0,0406	0,0215
NICN	Nitzschia incognita	Legler & Krasske	0,02291	96,83	0,0549	0	0
GCOR	Gomphonema coronatum	Ehrenb.	0,02281	96,85	0	0,0431	0,0158
PTPE	Planothidium peragalloi	(Brun & Hérib.) Round & Bukht.	0,02269	96,88	0,00871	0,0157	0,0527
CATO	Cyclotella atomus	Hust.	0,02245	96,9	0,0533	0,000628	0
BRCS	Brachysira sp.	Kütz.	0,02231	96,92	0	0,0474	0,00537
NLSU	Nitzschia linearis var. subtilis	(Grunow) Hust.	0,02228	96,94	0,0376	0,00439	0,0219
NCLA	Nitzschia clausii	Hantzsch	0,02221	96,97	0,0458	0,00259	0,00858
ETET	Eunotia tetraodon	Ehrenb.	0,02177	96,99	0	0,0463	0,00544
GMIS	Gomphonema minusculum	Krasske	0,02139	97,01	0	0,00445	0,0797
NIFQ	Nitzschia frequens	Hust.	0,02138	97,03	0,0483	0	0,00555
NING	Navicula ingenua	Hust.	0,02134	97,05	0,0513	0	0
FMOC	Fallacia monoculata	(Hust.) D.G.Mann	0,02134	97,07	0,0469	0,0026	0,00373
GSAR	Gomphonema sarcophagus	W.Greg.	0,02112	97,09	0,036	0,00192	0,0223
EARC	Eunotia arcus var. arcus s.str.	Ehrenb.	0,02098	97,11	0	0,0473	0
SRBU	Staurosira robusta	(Fusey) Lange-Bert.	0,02094	97,14	0,0374	0,00315	0,0169
CITT	Cavinula intractata	(Hust.) Lange-Bert.	0,02084	97,16	0,011	0,0162	0,0393
FLEN	Fallacia lenzii	(Hust.) Lange-Bert.	0,02076	97,18	0,0291	0,00131	0,0336
NDIF	Navicula difficillima	Hust.	0,02036	97,2	0	0,0193	0,0491
CRDI	Craticula dissociata	E.Reichardt	0,02006	97,22	0,0463	0	0,00359
FVTR	Fallacia vitrea	(?strup) D.G. Mann	0,02004	97,24	0	0,0369	0,0161
EPRG	Encyonema pergracile	Krammer	0,01996	97,26	0	0,0441	0,00185
NCTV	Navicula caterva	M.H.Hohn & Hellerman	0,0199	97,28	0,0479	0	0
ESEM	Eunotia seminulum	Nörpel-Schempp & Lange-Bert.	0,01978	97,3	0	0,0446	0
CCOC	Cavinula cocconeiformis	(W.Greg. ex Grev.) D.G.Mann & A.J.Stickle	0,01925	97,32	0,00156	0,00869	0,0609
NZS1	Nitzschia sp. Iconogr. 2. Taf. 70:21a-b	0	0,01919	97,34	0,00627	0,0311	0,0126
NPNU	Navicula perminuta	Grunow	0,01914	97,35	0,046	0	0
NRCS	Navicula recens	(Lange-Bert.) Lange-Bert.	0,01893	97,37	0,0454	0	0
DPER	Diadesmis perpusilla	(Grunow) D.G. Mann	0,01891	97,39	0,0202	0,00504	0,0355
ENAE	Eunotia naegeli	Migula	0,01883	97,41	0	0,0407	0,00355
NLBT	Nitzschia liebetruthii var. liebetruthii	Rabenh.	0,01881	97,43	0,0382	0	0,0125
GVIB	Gomphonema vibrio	Ehrenb.	0,0188	97,45	0,00381	0,0379	0,00178
NUFE	Nupela fennica	(Hust.) Lange-Bert.	0,0187	97,47	0,00386	0,0172	0,0407
COCE	Cyclotella ocellata	Pant.	0,01862	97,49	0,0268	0,0038	0,0244
ETNC	Eunotia trinacria	Krasske	0,01848	97,51	0	0,0367	0,00906
CYMS	Cymbella sp.	C.Agardh	0,0181	97,52	0,0266	0,0106	0,0106
GCVT	Gomphonema clavatulum	E.Reichardt	0,0179	97,54	0,0188	0,00761	0,0283
BBER	Belonastrum berolinensis	(Lemmerm.) Round & Maidana	0,01789	97,56	0,00396	0	0,0667
GSCI	Gyrosigma sciotoense	(Sull. & Wormley) Cleve	0,01731	97,58	0,0406	0	0,00179
NVDI	Naviculadicta litos	(M.H.Hohn & Hellerman) Lange-Bert.	0,01719	97,59	0	0,0282	0,0196
CSMU	Chamaepinnularia submuscicola	(Krasske) Lange-Bert.	0,01693	97,61	0,0242	0,0072	0,0167
NRTD	Navicula rotunda	Hust.	0,01693	97,63	0,00937	0,00691	0,0416
NTRV	Navicula trivialis	Lange-Bert.	0,01672	97,64	0,0396	0,000654	0
DIPS	Diploneis sp.	Ehrenb. ex Cleve	0,01667	97,66	0,0268	0,0075	0,0109
CNTH	Cocconeis neothumensis	Krammer	0,01657	97,68	0,0221	0,000648	0,0296
EEUR	Eunotia eurycephala	(Grun.) Nörpel-Schempp & Lange-Bert.	0,01641	97,69	0	0,0244	0,0235
CNID	Cymbellonitzschia diluviana	Hust.	0,01631	97,71	0,0372	0	0,00341
EADN	Epithemia adnata	(Kütz.) Bréb.	0,0162	97,73	0,00943	0,0196	0,0159
NACI	Nitzschia acicularis	(Kütz.) W.Sm.	0,016	97,74	0,0164	0,00128	0,0359
PTDE	Planothidium delicatulum	(Kütz.) Round & Bukht.	0,01593	97,76	0,0303	0,00125	0,0119
ECTG	Eunotia curtagrunowii	Nörpel-Schempp & Lange-Bert.	0,01576	97,77	0,00319	0,0218	0,0213
SMED	Stephanodiscus medius	H?k.	0,01564	97,79	0,0326	0	0,00884
CHBE	Chamaepinnularia begeri	(Krasske) Lange-Bert.	0,01552	97,81	0,000798	0,0253	0,0168
MAAT	Mayamaea atomus var. atomus	(Kütz.) Lange-Bert.	0,01538	97,82	0,0325	0,000615	0,00724
EGFA	Eunotia glacialifalsa	Lange-Bert.	0,01526	97,84	0	0,00576	0,0522
NMOK	Navicula moskalii	Metzeltin, Witkowski & Lange-Bert.	0,01519	97,85	0,0365	0	0
PMCH	Pinnularia marchica	I.Schönfelder	0,01508	97,87	0,0156	0,00369	0,0303
EJUE	Eunotia juettnerae	Lange-Bert.	0,01495	97,88	0,0032	0,014	0,0307
NUPS	Nupela sp.	Vyverman & Comp?re	0,01489	97,9	0,00709	0,0125	0,0273
PSEL	Pinnularia subcapitata var. elongata	Krammer	0,01484	97,91	0	0,0325	0,00181
PDAU	Planothidium daui	(Foged) Lange-Bert.	0,01479	97,93	0,0265	0,0019	0,0125
DOBL	Diploneis oblongella	(Nägeli) Cleve-Euler	0,01423	97,94	0,0299	0,00127	0,00535
ECPB	Encyonopsis perborealis	Krammer	0,01422	97,95	0	0,032	0
PPEP	Psammothidium perpusillum	(?strup) Lange-Bert.	0,01414	97,97	0	0,029	0,00556
KLAT	Karayevia laterostrata	(Hust.) Round & Bukht.	0,01413	97,98	0,0235	0,00123	0,0158
MAYA	Mayamaea sp.	Lange-Bert.	0,01386	98	0,0137	0,00131	0,0314
EMON	Eunotia monodon var. monodon	Ehrenb.	0,01369	98,01	0	0,00246	0,0517
NUWE	Nupela wellneri	(Lange-Bert.) Lange-Bert.	0,01356	98,02	0,0253	0,000617	0,0108
PSIL	Pinnularia silvatica	J.B.Petersen	0,01353	98,04	0,000796	0,0211	0,0162
EUTE	Eolimna utermoehlii	(Hust.) Lange-Bert., Kulikovskiy & Witkowski	0,01351	98,05	0,0224	0,00393	0,0105
TAPI	Tryblionella apiculata	W.Greg.	0,01348	98,06	0,0314	0	0,00187
AINA	Amphora inariensis	Krammer	0,01316	98,08	0,0114	0,00376	0,0281
NDRA	Nitzschia draveillensis	Coste & Ricard	0,01308	98,09	0,0179	0	0,0234
CYCS	Cyclostephanos sp.	Round	0,01296	98,1	0,00241	0,0269	0
CCOS	Cyclotella costei	Druart & Straub	0,01295	98,12	0,0062	0,0205	0,00533
NXAN	Navicula antonioides	Van de Vijver, Jarlman & Lange-Bert.	0,01288	98,13	0,0294	0,000626	0,00171
SSMI	Stauroneis smithii var. smithii	Grunow	0,01287	98,14	0,0151	0,0025	0,0234
TWEI	Thalassiosira weissflogii	(Grunow) G.A.Fryxell & Hasle	0,01283	98,15	0,0308	0	0
NSLE	Navicula slesvicensis	Grunow	0,01266	98,17	0,0304	0	0
AOVA	Amphora ovalis	(Kütz.) Kütz.	0,01246	98,18	0,0235	0,00131	0,00901
GCAP	Gomphonema capitatum	Ehrenb.	0,01236	98,19	0,0123	0,0107	0,0107
PSAC	Psammothidium saccula	(J.R.Carter) Bukht.	0,01235	98,2	0	0,00434	0,0429
AUIS	Aulacoseira islandica var. islandica	(O.Müll.) Simonsen	0,01227	98,22	0,0206	0,00567	0,00527
NRFO	Nitzschia rectiformis	Hust.	0,01217	98,23	0,00935	0,00744	0,0215
NHOM	Nitzschia homburgiensis	Lange-Bert.	0,01202	98,24	0,0206	0,00122	0,0125
NPSF	Nitzschia pseudofonticola	Hust.	0,01196	98,25	0,0203	0,00126	0,0127
NFIL	Nitzschia filiformis var. filiformis	(W. Sm.) Van Heurck	0,01185	98,26	0,0262	0,00129	0,00178
CALS	Caloneis sp.	Cleve	0,0118	98,28	0,0118	0,00797	0,0145
NESP	Neidium sp.	Pfitzer	0,01174	98,29	0,00398	0,00866	0,0264
NIPR	Nitzschia pura	Hust.	0,01167	98,3	0,00235	0,00691	0,0315
ADBI	Achnanthidium biasolettianum	(Grunow) Lange-Bert.	0,01166	98,31	0,028	0	0
EDOR	Eunotia dorofeyukae	Lange-Bert. & Kulikoskiy	0,01146	98,32	0,0204	0,00371	0,00533
NABO	Navicula aboensis	(Cleve) Hust.	0,01144	98,33	0	0,00433	0,0392
RNOD	Rossithidium nodosum	(A.Cleve) Aboal	0,01136	98,35	0	0,0256	0
ECFA	Encyonopsis falaisensis	(Grunow) Krammer	0,01135	98,36	0	0,0219	0,00701
NIVA	Nitzschia valdestriata	Aleem & Hust.	0,01127	98,37	0,0123	0,00389	0,0184
EUFL	Eucocconeis flexella	(Kütz.) Meister	0,01114	98,38	0,0137	0,00844	0,00721
NCIN	Navicula cincta	(Ehrenb.) Ralfs	0,01108	98,39	0,0266	0	0
AUVA	Aulacoseira valida	(Grunow) Krammer	0,01101	98,4	0,00155	0,0115	0,0219
SHUS	Sellaphora hustedtii	(Krasske) Lange-Bert. & Werum	0,01098	98,41	0,0254	0	0,00179
NVDA	Navicula vandamii var. vandamii	Schoeman & Archibald	0,01091	98,42	0,0243	0	0,00342
DIAS	Diatoma sp.	Bory de St-Vincent	0,01077	98,43	0,00154	0,00391	0,0345
EMIC	Eunotia microcephala	Krasske	0,01064	98,44	0	0,024	0
CCYM	Cymbella cymbiformis	C.Agardh	0,01056	98,46	0,0087	0,0113	0,00863
KOPA	Kobayasiella parasubtilissima	(Kobayasi & Nagumo) Lange-Bert.	0,01045	98,47	0,00541	0,0186	0
NVER	Nitzschia vermicularis	(Kütz.) Hantzsch	0,01036	98,48	0,0208	0,00191	0,00366
ENLU	Encyonema lunatum	(W. Sm.) Van Heurck	0,01031	98,49	0	0,0214	0,00365
GSPV	Gomphonema sphenovertex	Lange-Bert. & E.Reichardt	0,01013	98,5	0,00454	0,000634	0,0328
PJOU	Planothidium joursacense	(Hérib.) Lange-Bert.	0,0101	98,51	0,0163	0,00194	0,0105
POBS	Pinnularia obscura	Krasske	0,01009	98,52	0,0196	0,000623	0,00719
PSUN	Pinnularia subgibba var. undulata	Krammer	0,01005	98,53	0,0103	0,00558	0,0142
ENPE	Encyonema perpusillum	(A.Cleve) Mann	0,009994	98,54	0	0,0158	0,0125
NVUM	Naviculadicta umbra	M.H.Hohn & Hellerman	0,009905	98,55	0,0195	0,00123	0,00531
FAPP	Frustulia amphipleuroides	(Grunow) Cleve-Euler	0,009817	98,56	0,00232	0,0123	0,0144
EUBI	Eunotia bidens	Ehrenb.	0,009809	98,57	0,0117	0,00447	0,0123
MAGR	Mayamaea agrestis	(Hust.) Lange-Bert.	0,009806	98,58	0,0189	0	0,00833
FNOP	Fragilaria neoproducta	Lange-Bert.	0,009789	98,59	0,0214	0	0,00359
NELO	Naviculadicta elorantana	Lange-Bert.	0,009691	98,6	0,000779	0,0155	0,0106
NBRE	Nitzschia brevissima	Grunow	0,00962	98,61	0,0221	0	0,00175
FQDS	Frustulia quadrisinuata	Lange-Bert.	0,009584	98,61	0	0,0131	0,0162
EUGR	Eunotia groenlandica	(Grunow) Nörpel-Schempp & Lange-Bert.	0,009555	98,62	0	0,0178	0,00707
NUSA	Navicula upsaliensis	(Grunow) Peragallo	0,009542	98,63	0,0188	0	0,00738
NPMA	Nitzschia palea f. major	Rabenh.	0,009525	98,64	0,0143	0,000622	0,0138
MNAU	Microcostatus naumannii	(Hust.) Lange-Bert.	0,009476	98,65	0	0,0185	0,00521
NBCL	Nitzschia bacillum	Hust.	0,009448	98,66	0,00766	0,00736	0,0124
AUTT	Aulacoseira tenuistriata	Lange-Bert. (in manuscript)	0,009337	98,67	0	0,00867	0,0228
SCBI	Staurosira construens var. binodis	(Ehrenb.) P.B.Ham.	0,009326	98,68	0,0205	0	0,00339
RGIB	Rhopalodia gibba	(Ehrenb.) O.Müll.	0,009288	98,69	0,00759	0,00187	0,0219
ETUR	Epithemia turgida var. turgida	(Ehrenb.) Kütz.	0,009184	98,7	0,0125	0	0,0161
AUIT	Aulacoseira italica	(Ehrenb.) Simonsen	0,009183	98,71	0,0188	0	0,00539
EPRA	Eunotia praerupta	Ehrenb.	0,009125	98,72	0,0016	0,0161	0,00558
NIGF	Nitzschia graciliformis	Lange-Bert. & Simonsen	0,00911	98,73	0,0114	0,00124	0,016
EFO2	Encyonema fogedii (MT2)	Krammer	0,009007	98,74	0	0,0044	0,029
CRTS	Craticula sp.	Grunow	0,008938	98,74	0,0128	0,00131	0,0129
FRSP	Frustulia sp.	Rabenh.	0,008891	98,75	0,00625	0,0115	0,00508
AKRI	Amphipleura kriegeriana	(Krasske) Hust.	0,008809	98,76	0	0,0189	0,00178
SVER	Sellaphora verecundiae	Lange-Bertalot	0,008751	98,77	0,00707	0,00548	0,0143
EDIO	Eunotia diodon	Ehrenb.	0,008726	98,78	0	0,0197	0
EELE	Eunotia elegans	?strup	0,008657	98,79	0	0,0195	0
STDE	Stenopterobia delicatissima	(F.W.Lewis) Bréb. ex Van Heurck	0,008624	98,8	0	0,0148	0,0086
BZEL	Brachysira zellensis	(Grunow) Round & Mann	0,008412	98,81	0	0,019	0
NZAG	Nitzschia angustatula	Lange-Bert.	0,008408	98,81	0,0175	0,000648	0,00357
SELI	Staurosira elliptica	(Schum.) D.M.Williams & Round	0,008341	98,82	0,00629	0,00915	0,00696
EARL	Eunotia arculus	(Grunow) Lange-Bert. & Nörpel	0,008335	98,83	0	0,0188	0
STAU	Stauroneis sp.	Ehrenb.	0,00828	98,84	0,00475	0,00861	0,0108
HCOS	Hippodonta costulata	(Grunow) Lange-Bert., Metzeltin & Witkowski	0,008268	98,85	0,01	0,000648	0,0159
ANMN	Actinocyclus normanii var. normanii	(W.Greg. ex Grev.) Hust.	0,00826	98,86	0,0199	0	0
NEDT	Nitzschia epithemoides var. disputata	(J.R.Carter) Lange-Bert.	0,008227	98,86	0,00244	0,00381	0,0229
HAMP	Hantzschia amphioxys	(Ehrenb.) Grunow	0,008158	98,87	0,0169	0	0,00465
STSP	Stephanodiscus sp.	Ehrenb.	0,007953	98,88	0,0148	0,000617	0,00653
SHTE	Stephanodiscus hantzschii f. tenuis	(Hust.) H?k. & Stoermer	0,007865	98,89	0,0179	0	0,00178
ENCP	Encyonopsis sp.	Krammer	0,007778	98,9	0,00633	0,00993	0,00342
MAFO	Mayamaea fossalis var. fossalis	(Krasske) Lange-Bert.	0,00776	98,9	0,018	0,000631	0
UUAN	Ulnaria ulna Sippe angustissima	(Grunow) Lange-Bert.	0,007743	98,91	0,00457	0,00932	0,00714
SRBA	Surirella roba	Leclercq	0,007724	98,92	0	0,0145	0,00543
CPCO	Cyclotella pseudocomensis	Scheffler	0,007657	98,93	0	0,0173	0
HISU	Hippodonta subcostulata	(Hust.) Lange-Bert., Metzeltin & Witkowski	0,007652	98,93	0	0,00933	0,0146
PIRR	Pinnularia irrorata	(Grunow) Hust.	0,007572	98,94	0	0,0151	0,00357
EVUD	Eunotia varioundulata	Nörpel & Lange-Bert.	0,007532	98,95	0	0,0109	0,0112
CSIL	Caloneis silicula	(Ehrenb.) Cleve	0,007382	98,96	0,00932	0,00125	0,0124
AMIS	Achnanthes minuscula	Hust.	0,00737	98,96	0,0177	0	0
CJAR	Cavinula jaernefeltii	Mann	0,007331	98,97	0,00317	0,00612	0,0137
ADMS	Adlafia minuscula	(Grunow) Lange-Bert.	0,007275	98,98	0,0154	0	0,00353
CLBE	Cymbella lange-bertalotii	Krammer	0,007235	98,99	0,00861	0,00831	0
TANG	Tryblionella angustata	W.Sm.	0,007186	98,99	0,00323	0,0133	0
NAQR	Navicula aquaedurae	Lange-Bert.	0,007163	99	0,00552	0,00364	0,0135
ECAE	Encyonema cespitosum var. cespitosum	Kütz.	0,007137	99,01	0,0141	0,00197	0,00178
AULC	Aulacoseira lacustris	(Grunow) Krammer	0,007069	99,01	0	0,0102	0,0106
NARV	Navicula arvensis var. arvensis	Hust.	0,006991	99,02	0,0158	0	0,00177
NVD3	Naviculadicta Iconogr. 2, Taf. 28:21-23	0	0,006957	99,03	0,000761	0,00433	0,0195
PGRU	Pinnularia grunowii	Krammer	0,006928	99,04	0,00392	0	0,0218
PTOE	Planothidium oestrupii	(Cleve-Euler) Edlund	0,006844	99,04	0,00295	0,00308	0,0177
NTCX	Navicula trophicatrix	Lange-Bert.	0,006841	99,05	0,0135	0	0,00533
ECAL	Encyonopsis alpina	Krammer & Lange-Bert.	0,00667	99,06	0	0,015	0
AUDI	Aulacoseira distans	(Ehrenb.) Simonsen	0,006633	99,06	0,00161	0,0125	0,00177
NPRE	Navicula pupula var. rectangularis	(W.Greg.) Cleve & Grunow	0,006531	99,07	0	0,00669	0,0147
ABRY	Adlafia bryophila	(J.B. Petersen) Lange-Bert.	0,006499	99,08	0,00159	0,0132	0
FCSU	Fragilaria cassubica	Witkowski & Lange-Bert.	0,006465	99,08	0,0127	0,00259	0
GYAC	Gyrosigma acuminatum	(Kütz.) Rabenh.	0,006425	99,09	0,0134	0	0,00357
CRAC	Craticula accomoda	(Hust.) D.G.Mann	0,006396	99,09	0,00868	0,000612	0,0105
PSSB	Pseudostaurosira subsalina	(Hust.) E.Morales	0,006311	99,1	0,0152	0	0
ENLA	Encyonema latens	(Krasske) D.G.Mann	0,006303	99,11	0	0,0104	0,00695
CCEL	Cavinula cocconeiformis f. elliptica	(Hust.) Lange-Bert.	0,006294	99,11	0,00156	0,00626	0,0122
CMIS	Caloneis minuscula	Van de Vijver, Ector & Jarlman	0,006175	99,12	0,0148	0	0
ALIR	Aulacoseira lirata	(Ehrenb.) R.Ross	0,006146	99,13	0,000818	0,00251	0,0193
COCS	Cocconeis sp.	C.G. Ehrenb.	0,006131	99,13	0,0127	0	0,00354
PCLT	Placoneis clementis s.lat	(Grunow) E.J.Cox	0,006128	99,14	0,00697	0,00256	0,00888
EUPA	Eunotia paludosa var. paludosa	Grunow	0,00611	99,14	0,000789	0,0121	0,00174
PLLN	Pinnularia lundii var. linearis	Krammer	0,005923	99,15	0,0142	0	0
MKRA	Microcostatus krasskei	(Hust.) J.R.Johans. & Sray	0,005884	99,16	0,00702	0	0,0123
DGPE	Diadesmis gallica var. perpusilla	(Grunow) Lange-Bert.	0,005801	99,16	0,0109	0	0,00516
NDPV	Naviculadicta pseudoventralis	(Hust.) Lange-Bert.	0,005793	99,17	0,00312	0,000628	0,0175
ESUD	Eunotia sudetica	O.Müll.	0,005733	99,17	0	0,0129	0
STANsl	Stauroneis anceps s.lat.	Ehrenb.	0,005725	99,18	0,00395	0,00632	0,0056
GPAS	Gomphonema parvulum f. saprophilum	Lange-Bert. & E.Reichardt	0,005692	99,18	0,00948	0	0,00722
ENCM	Encyonopsis microcephala	(Grunow) Krammer	0,005652	99,19	0,00718	0,00196	0,00746
HIPS	Hippodonta sp.	Lange-Bert. et al.	0,005639	99,2	0,00957	0,0018	0,00373
CTUM	Cymbella tumida	(Bréb.) Van Heurck	0,005632	99,2	0,00924	0	0,0072
FTNR	Fallacia tenera	(Hust.) D.G.Mann	0,005595	99,21	0,0134	0	0
SURS	Surirella sp.	Turpin	0,005591	99,21	0,00709	0,00315	0,0054
NZLT	Nitzschia linearis var. tenuis	(W. Sm.) Grunow	0,005591	99,22	0,00713	0	0,0109
BPAX	Bacillaria paxillifera	(O.F.Müll.) Hendey	0,005579	99,22	0,0134	0	0
NNAN	Nitzschia nana	Grunow	0,005534	99,23	0,00397	0,00378	0,00923
NLST	Navicula leptostriata	E.G.J?rg.	0,005516	99,24	0	0,0115	0,00179
FKRA	Frustulia krammeri	Lange-Bert. & Metzeltin	0,005479	99,24	0	0,0123	0
EPRO	Encyonema prostratum	(Berk.) Kütz.	0,005447	99,25	0,00948	0,000617	0,0052
ENVI	Eunotia neocompacta var. vixcompacta	Lange-Bert.	0,005398	99,25	0	0,0102	0,00363
PBRN	Pinnularia brauniana	(Grunow) F.Studnièka	0,005389	99,26	0	0,00548	0,0123
ENYA	Eunotia nymanniana	Grunow	0,005314	99,26	0,000802	0,00836	0,00538
PKUE	Psammothidium kuelbsii	(Lange-Bert.) Bukht. & Round	0,005307	99,27	0	0,012	0
NOPP	Navicula opportuna	Hust.	0,005307	99,27	0,00628	0,00128	0,00886
NSIG	Nitzschia sigma	(Kütz.) W.Sm.	0,005276	99,28	0,0127	0	0
DPET	Diploneis peterseni	Hust.	0,005269	99,28	0,00397	0,00126	0,0126
STER	Surirella terricola	Lange-Bert. & Alles	0,005254	99,29	0,0117	0	0,00172
NHEU	Nitzschia heufleriana	Grunow	0,005236	99,29	0,012	0,000626	0
GPRA	Gomphonema pratense	Lange-Bert. & E.Reichardt	0,005202	99,3	0,00629	0	0,0107
HHUN	Hippodonta hungarica	(Grunow) Lange-Bert. Metzeltin & Witkowski	0,005189	99,3	0,0125	0	0
STMI	Stephanodiscus minutulus	(Kütz.) Cleve & J.D.Möller	0,005189	99,31	0,0125	0	0
NZCD	Nitzschia acicularioides	Hust.	0,005167	99,31	0,0124	0	0
ERHY	Eunotia rhynchocephala	Hust.	0,005131	99,32	0	0,0106	0,0018
NZRA	Nitzschia radicula	Hust.	0,005035	99,32	0,00632	0,000617	0,00883
PNODsl	Pinnularia nodosa s.lat.	(Ehrenb.) W.Sm.	0,004972	99,33	0,00158	0,00491	0,009
GAGC	Gomphonema angusticephalum	E.Reichardt & Lange-Bert.	0,004955	99,33	0,0032	0,00436	0,00714
PELG	Placoneis elginensis	(W.Greg.) E.J.Cox	0,004924	99,34	0,00643	0,00125	0,00712
EHUS	Encyonema hustedtii	Krammer	0,004885	99,34	0,00705	0,00248	0,00359
NSMU	Navicula submuralis	Hust.	0,004787	99,35	0,00399	0,00194	0,00933
EBER	Eunotia bertrandii	Lange-Bert. & Tagliaventi	0,00467	99,35	0	0,00953	0,00187
KOMI	Kobayasiella micropunctata	(Germain) Lange-Bert.	0,004648	99,36	0	0,0105	0
PSHO	Pinnularia schoenfelderi	Krammer	0,004582	99,36	0,0024	0,00247	0,0104
ENNT	Encyonema neogracile var. tenuipunctata	Krammer	0,004509	99,37	0	0,0102	0
PCHL	Psammothidium chlidanos	(M.H.Hohn & Hellerman) Lange-Bert.	0,004501	99,37	0	0,00629	0,0071
AEXM	Amphora eximia	J.R. Carter	0,0045	99,38	0,000798	0,000603	0,016
FHEN	Fragilaria henryi	Lange-Bert.	0,00447	99,38	0,0088	0,00188	0
NPSL	Navicula pseudolanceolata	Lange-Bert.	0,004397	99,39	0,00157	0,00182	0,0121
TGLA	Tetracyclus glans	(Ehrenb.) Mills	0,004354	99,39	0	0,00499	0,00889
NZAL	Nitzschia alpina	Hust.	0,004328	99,39	0,000822	0,00515	0,00704
PACD	Psammothidium acidoclinatum	(Lange-Bert.) Lange-Bert.	0,004288	99,4	0,00224	0,0038	0,007
ACAR	Achnanthes carissima	Lange-Bert.	0,004212	99,4	0,00329	0,00458	0,00337
GEMI	Gomphonema exiguum var. minutissimum	Grunow	0,004183	99,41	0,00725	0,000602	0,00372
TASP	Thalassiosira sp.	Cleve	0,004162	99,41	0,00549	0,00131	0,00543
NTRI	Navicula tridentula	Krasske	0,004134	99,42	0,00136	0,00424	0,007
NDAB	Naviculadicta absoluta	(Hust.) Lange-Bert.	0,004116	99,42	0,00477	0	0,0088
SPRO	Stauroneis producta	Grunow	0,004085	99,42	0	0,00433	0,00898
CVMO	Cavinula mollicula	(Hust.) Lange-Bert.	0,004054	99,43	0,000791	0,00382	0,00835
NRHT	Navicula rhynchotella	Lange-Bert.	0,004049	99,43	0,00867	0	0,00187
NSCK	Navicula streckerae	Lange-Bert. & Witkowski	0,004033	99,44	0,0097	0	0
CPRX	Cymbella proxima var. proxima	Reimer	0,00401	99,44	0,00157	0,00556	0,00372
SDIS	Sellaphora disjuncta	(Hust.) D.G. Mann	0,003986	99,44	0,00397	0,00239	0,00537
NMIC	Nitzschia microcephala	Grunow	0,003971	99,45	0,00713	0,00131	0,00178
FDEL	Fragilaria delicatissima	(W. Sm.) Lange-Bert.	0,003961	99,45	0,00237	0,00382	0,00534
HVEN	Halamphora veneta	(Kütz.) Levkov	0,003935	99,46	0,00842	0	0,00181
EFOG	Encyonema fogedii (MT1)	Krammer	0,003927	99,46	0	0,00302	0,0106
THUN	Tryblionella hungarica	(Grunow) D.G.Mann	0,003905	99,46	0,00939	0	0
PLAS	Placoneis sp.	Mereschk.	0,00382	99,47	0,0071	0	0,00361
STNH	Stauroneis neohyalina	Lange-Bert. & Krammer	0,003716	99,47	0,00162	0,00313	0,00692
DBRE	Diadesmis brekkaensis	(J.B.Petersen) D.G. Mann	0,003617	99,47	0,000789	0,0026	0,00885
STCU	Stenopterobia curvula	(W. Sm.) Krammer	0,003597	99,48	0	0,00811	0
NACU	Nitzschia acula	Hantzsch ex Cleve & Grunow	0,003524	99,48	0,00847	0	0
NITG	Navicula integra	(W. Sm.) Ralfs	0,003523	99,49	0,00632	0	0,00371
FWEI	Frustulia weinholdii	Hust.	0,003496	99,49	0,00232	0,00189	0,0071
NVIR	Navicula viridula var. viridula	(Kütz.) Ehrenb.	0,003445	99,49	0,0072	0	0,00187
EGAE	Encyonema gaeumannii	(Meister) Krammer	0,003442	99,5	0	0,00679	0,00179
STLE	Stauroneis legumen	(Ehrenb.) Kütz.	0,003424	99,5	0,00321	0,00188	0,00529
AUCS	Aulacoseira crassipunctata	Krammer	0,003409	99,5	0	0,00376	0,00717
PVFV	Pinnularia viridiformis var. viridiformis	Krammer	0,0034	99,51	0,000769	0,00311	0,00705
GPRO	Gomphonema productum	(Grunow) Lange-Bert. & E.Reichardt	0,003396	99,51	0,00548	0,000617	0,00352
NAOB	Navicula obsoleta	Hust.	0,003394	99,51	0,00646	0,000625	0,0018
FFCO	Fragilariforma constricta	(Ehrenb.) D.M.Williams & Round	0,003371	99,52	0	0,00563	0,00367
ECGE	Encyonopsis cesatii var. geitleri	(Rabenh.) Krammer	0,003319	99,52	0	0,00748	0
DWOL	Discostella woltereckii	(Hust.) Houk & Klee	0,00329	99,52	0,00723	0,000651	0
PBRI	Psammothidium bristolicum	Bukht.	0,003282	99,53	0	0,00639	0,00187
PMTC	Psammothidium curtissimum	(J.R.Carter) Aboal	0,003259	99,53	0,00148	0,00499	0,00182
DVUL	Diatoma vulgaris	Bory de Saint-Vincent	0,003223	99,53	0,00775	0	0
GPVL	Gomphonema parvulius	Lange-Bert. & E.Reichardt	0,003216	99,54	0	0,00725	0
NHAN	Nitzschia hantzschiana	Rabenh.	0,003148	99,54	0,0039	0,00249	0,00182
SENA	Sellaphora nana	(Hust.) Lange-Bert., Cavacini, Tagliaventi & Alfinito	0,003131	99,54	0,00156	0,000654	0,00901
NEAF	Neidium affine var. affine	(Ehrenb.) Pfitzer	0,003124	99,54	0,00157	0,000645	0,00905
ADRK	Achnanthidium rosenstockianum	(Lange-Bert.) Lange-Bert.	0,003094	99,55	0	0,00697	0
EIAT	Eunotia iatriaensis	Foged	0,003043	99,55	0	0,00686	0
CTRI	Cyclotella tripartita	H?k.	0,003009	99,55	0,00237	0,000615	0,00721
NVCC	Navicula viridulacalcis var. viridulacalcis	Lange-Bert.	0,002906	99,56	0	0,0025	0,00739
CBPI	Cymbopleura incerta	(Grunow) Krammer	0,002904	99,56	0	0,00654	0
EGLA	Eunotia glacialis	Meister	0,002863	99,56	0	0,00451	0,00359
GESP	Geissleria sp.	Lange-Bert. & Metzeltin	0,002819	99,57	0,00242	0,00124	0,00524
NDGE	Naviculadicta geisslerae	(R.Jahn) R.Jahn	0,002816	99,57	0,00158	0	0,00889
PTDU	Planothidium dubium	(Grunow) Round & Bukht.	0,002807	99,57	0,00571	0	0,00179
NVNB	Navicula venerablis	M.H.Hohn & Hellerman	0,002798	99,57	0	0,00247	0,00707
EARB	Eunotia arcubus	Nörpel-Schempp & Lange-Bert.	0,002795	99,58	0	0,0063	0
CWIT	Chamaepinnularia witkowskii	(Lange-Bert. & Metzeltin) Kulikovskiy & Lange-Bert.	0,002782	99,58	0	0,00433	0,00356
FSDL	Fragilaria sandellii	Van de Vijver & Jarlman	0,002725	99,58	0	0,00119	0,00901
NISO	Nitzschia solita	Hust.	0,002709	99,58	0,0065	0	0
ABKM	Adlafia brockmanni	(Hust.) Bruder & Hinz	0,002699	99,59	0,00233	0	0,00712
PSRE	Psammothidium rechtense	(Leclercq) Lange-Bert.	0,002695	99,59	0	0,00312	0,00539
NJEN	Navicula jentzschii	Grunow	0,002687	99,59	0,00479	0,000626	0,00176
OOLS	Opephora olsenii	M?ller	0,00267	99,6	0,00642	0	0
SBRE	Surirella brebissonii var. brebissonii	Krammer & Lange-Bert.	0,002659	99,6	0,00639	0	0
NOLI	Navicula oligotraphenta	Lange-Bert. & G.Hofm.	0,002648	99,6	0,00538	0	0,0017
NNMU	Navicula neomundana	(Lange-Bert. & Rumrich) Lange-Bert., Jarlman & Van de Vijver	0,002621	99,6	0,00235	0,00189	0,00342
NDUB	Nitzschia dubia	W.Sm.	0,00261	99,61	0,00627	0	0
NBRG	Nitzschia bergii	Cleve-Euler	0,002609	99,61	0,00627	0	0
EMUS	Eunotia muscicola var. muscicola	Krasske	0,002608	99,61	0	0,00494	0,00174
PAPR	Parlibellus protractoides	(Hust.) Witkowski & Lange-Bert.	0,002598	99,61	0,00625	0	0
DDEL	Delicata delicatula var. delicatula	(Kütz.) Krammer	0,002591	99,62	0	0,00584	0
PSAG	Pinnularia subanglica	Krammer	0,002584	99,62	0	0,00191	0,00714
PGDA	Psammothidium grischunum f. daonense	Bukht. & Round	0,002553	99,62	0,00155	0,00137	0,00537
NLGI	Neidium longiceps	(W.Greg.) R.Ross	0,002547	99,62	0,00159	0,00326	0,00185
NIPF	Nitzschia paleaeformis	Hust.	0,00254	99,63	0,000822	0,00496	0
TAER	Tryblionella aerophila	(Hust.) D.G.Mann	0,002538	99,63	0,00401	0	0,00357
PNCO	Planothidium conspicuum	Aboal	0,002537	99,63	0,0061	0	0
PDME	Pinnularia divergens var. media	Krammer	0,002532	99,63	0,00544	0,000607	0
ESIL	Eunotia silvahercynia	Nörpel, Van Sull & Lange-Bert.	0,002516	99,64	0	0,00567	0
COPS	Cocconeis pseudothumensis	E.Reichardt	0,002504	99,64	0,00399	0	0,00348
FQUA	Fragilaria quadrata	(Hust.) Lange-Bert. & Metzeltin	0,002497	99,64	0	0,00182	0,00689
UBIC	Ulnaria biceps	(Kütz.) Comp?re	0,002494	99,64	0,006	0	0
HLMO	Halamphora montana	(Krasske) Levkov	0,002493	99,65	0,00463	0,0013	0
CKUT	Cyclotella kuetzingiana	Thwaites	0,002447	99,65	0,00388	0	0,00342
LVCF	Luticola ventriconfusa	Lange-Bert.	0,002436	99,65	0,00483	0	0,00176
NUMB	Nitzschia umbonata	(Ehrenb.) Lange-Bert.	0,002414	99,65	0,00472	0	0,00187
PTJU	Pinnularia tirolensis var. julma	Krammer	0,002397	99,66	0	0,00441	0,00182
EGEN	Eunotia genuflexa	Nörpel-Schempp	0,002377	99,66	0	0,00438	0,0018
CAEX	Cymbella excisa var. excisa	Kütz.	0,002363	99,66	0,00568	0	0
FRA1	Fragilaria sp. Iconogr. 2, Taf. 8:15-16	0	0,002361	99,66	0	0,00122	0,00746
GYAT	Gyrosigma attenuatum	(Kütz.) Rabenh.	0,002348	99,67	0,00564	0	0
CTRQ	Coscinodiscophyceae (Centrales, unidentified Centric Diatoms)	Round & R.M.Crawford	0,002347	99,67	0,00564	0	0
NCMU	Nitzschia commutatoides	Lange-Bert.	0,002336	99,67	0,00461	0	0,00174
HOLO	Hippodonta olofjarlmanii	Van de Vijver & Jarlman	0,002332	99,67	0,00561	0	0
DVRN	Delicata verena	Lange-Bert. & Krammer	0,002323	99,68	0	0,00524	0
PITM	Pinnularia intermedia	(Lagerst.) Cleve	0,00232	99,68	0,00158	0,00376	0
SGRL	Stauroneis gracilior	E.Reichardt	0,002319	99,68	0,000712	0,000631	0,00719
PTCA	Planothidium calcar	(Cleve) Edlund	0,002311	99,68	0,00159	0,00187	0,00341
PEXP	Placoneis explanata	(Hust.) Lange-Bert.	0,002299	99,68	0,000798	0,000619	0,00693
SSLE	Staurosira leptostauron	Ehrenb.	0,002297	99,69	0,00552	0	0
CMED	Cyclotella meduanae	H.Germ.	0,002297	99,69	0,00548	0	0
PSBI	Pinnularia subinterrupta	Krammer & S.Schroet.	0,002283	99,69	0	0,00514	0
ESAT	Eunotia satelles	(Nörpel-Schempp & Lange-Bert.) Nörpel-Schempp & Lange-Bert.	0,002282	99,69	0,000808	0,0044	0
SBIN	Stephanodiscus binderanus	(Kütz.) W.Krieg.	0,00228	99,7	0,00548	0	0
BGAR	Brachysira garrensis	(Lange-Bert. & Krammer) Lange-Bert.	0,002265	99,7	0	0,00507	0
GDEC	Geissleria decussis	(?strup) Lange-Bert. & Metzeltin	0,002257	99,7	0,00543	0	0
ADSP	Adlafia sp.	Gerd Moser, Lange-Bert. & Metzeltin	0,002242	99,7	0,0031	0,00123	0,00168
NFAR	Navicula farta	Hust.	0,002229	99,71	0,00239	0	0,00509
NALP	Neidium alpinum	Hust.	0,002223	99,71	0	0,00501	0
PKUT	Pinnularia kuetzingii	Krammer	0,002202	99,71	0	0	0,00903
CLAN	Cymbella lanceolata	(C.Agardh) C.Agardh	0,002179	99,71	0,00459	0,00062	0
AITE	Aulacoseira italica var. tenuissima	(Grunow) Simonsen	0,002176	99,71	0	0	0,00893
NSBL	Nitzschia sublinearis	Hust.	0,002141	99,72	0,00236	0,000599	0,00371
NMCV	Navicula medioconvexa	Hust.	0,002138	99,72	0	0	0,00877
NROS	Navicula rostellata	Kütz.	0,002136	99,72	0,00309	0	0,00351
NEAM	Neidium ampliatum	(Ehrenb.) Krammer	0,002116	99,72	0	0,00185	0,00534
NDVI	Naviculadicta vitabunda	(Hust.) Lange-Bert.	0,002094	99,72	0,000791	0	0,00725
CSCM	Cyclotella schumannii	(Grunow) H?k.	0,002086	99,73	0,0016	0,00322	0
CSBH	Cymbella subhelvetica	Krammer	0,002057	99,73	0,000822	0,00387	0
GOBS	Gyrosigma obscurum	(W. Sm.) Griffith & Henfrey	0,002043	99,73	0,000791	0,0019	0,00361
NDSN	Naviculadicta stauroneioides	Lange-Bert.	0,002029	99,73	0,00157	0,00312	0
ENEC	Eunotia neocompacta var. neocompacta	Mayama	0,002025	99,73	0	0,00456	0
RHPS	Rhoicosphenia sp.	Grunow	0,002017	99,74	0,00485	0	0
UACU	Ulnaria acus	(Kütz.) Aboal	0,001998	99,74	0,00377	0	0,00179
EFAL	Eunotia fallax	A. Cleve	0,001951	99,74	0	0,0044	0
CUND	Caloneis undulata	(W.Greg.) Krammer	0,001945	99,74	0	0,00438	0
SNEO	Stephanodiscus neoastraea	H?k. & B.Hickel	0,001945	99,74	0,00468	0	0
EBOA	Eunotia boreoalpina	Lange-Bert. & Nörpel-Schempp	0,001932	99,75	0	0,00435	0
PSTO	Pinnularia stomatophora	(Grunow) Cleve	0,001906	99,75	0	0,00429	0
GDCL	Geissleria declivis	(Hust.) Lange-Bert.	0,001866	99,75	0,00231	0	0,00372
NOPU	Navicula oppugnata	Hust.	0,00184	99,75	0,00234	0	0,00357
ESPG	Encyonema supergracile	Krammer & Lange-Bert.	0,001837	99,75	0	0,00313	0,00187
CBPL	Cymbopleura sp.	(Krammer) Krammer	0,001832	99,76	0	0,00311	0,00187
GAUG	Gomphonema augur var. augur	Ehrenb.	0,00183	99,76	0,00164	0,000617	0,0036
EPDP	Eunotia pseudoparalleloides	(Grunow) Nörpel-Schempp & Lange-Bert.	0,001819	99,76	0	0,00314	0,00175
SPTH	Stauroneis parathermicola	Lange-Bert.	0,001816	99,76	0,00238	0,00188	0
HYBA	Hygropetra balfouriana	(Grunow & Cleve) Krammer & Lange-Bert.	0,001799	99,76	0	0,00311	0,00174
ORTS	Orthoseira sp.	Thwaites	0,001794	99,76	0,00324	0	0,00182
GBOZ	Gomphonema bozenae	Lange-Bert. & E.Reichardt	0,001789	99,77	0	0,00306	0,00179
NDGU	Naviculadicta digitulus	(Hust.) Lange-Bert.	0,001762	99,77	0	0,00303	0,00172
MERS	Meridion sp.	C.Agardh	0,001754	99,77	0	0,00196	0,00363
NBMS	Nitzschia bremensis	Hust.	0,001741	99,77	0,00317	0	0,00174
FCPL	Fragilaria capitellata	(Grunow) J.B. Petersen	0,001739	99,77	0,000802	0,00317	0
CSBM	Craticula submolesta	(Hust.) Lange-Bert.	0,001716	99,78	0	0,00189	0,00359
GCUW	Geissleria cummerowi	(Kalbe) Lange-Bert.	0,001709	99,78	0	0	0,00701
DKUE	Denticula kuetzingii	Grunow	0,001696	99,78	0	0,00382	0
EPAR	Eunotia parallela var. parallela	Ehrenb.	0,001688	99,78	0	0,0038	0
NDVA	Naviculadicta vaucheriae	(J.B.Petersen) Lange-Bert.	0,001681	99,78	0,00402	0	0
DGEM	Didymosphenia geminata	(Lyngb.) M.Schmidt	0,001681	99,78	0	0	0,00689
EUAL	Eucocconeis alpestris	(Brun) Lange-Bert.	0,001677	99,79	0	0,00187	0,0035
CNDI	Cocconeis neodiminuta	Krammer	0,001665	99,79	0,004	0	0
PSTW	Planothidium stewartii	(R.M.Patrick) Lange-Bert.	0,001664	99,79	0	0,00375	0
PGIB	Pinnularia gibba	(Ehrenb.) Ehrenb.	0,001655	99,79	0,00161	0,00122	0,00184
CRBU	Craticula buderi	(Hust.) Lange-Bert.	0,001647	99,79	0,000778	0	0,00543
ESEO	Eunotia septentrionalis s.str.	?strup	0,00164	99,79	0	0,00369	0
RUNI	Reimeria uniseriata	Sala, J.M.Guerrero & Ferrario	0,001636	99,8	0,00393	0	0
CAVS	Cavinula sp.	Mann & Stickle	0,00163	99,8	0,00155	0,00126	0,00179
NHRD	Navicula harderi	Hust.	0,001609	99,8	0,00387	0	0
AMUZ	Aulacoseira muzzanensis	(Meister) Krammer	0,0016	99,8	0,000798	0	0,00521
FPYG	Fallacia pygmaea	(Kütz.) A.J. Stickle & D.G. Mann	0,001578	99,8	0,00379	0	0
PDIV	Pinnularia divergens var. divergens	W.Sm.	0,001575	99,8	0	0,000634	0,00532
GPAL	Geissleria paludosa	(Hust.) Lange-Bert. & Metzeltin	0,001562	99,8	0,00164	0	0,00361
LUSP	Luticola sp.	D.G.Mann	0,001561	99,81	0,00311	0,000615	0
KNIT	Karayevia nitidiformis	(Lange-Bert.) Bukht.	0,001556	99,81	0,00239	0,00128	0
NAGF	Nitzschia angusteforaminata	Lange-Bert.	0,001551	99,81	0,00239	0,00126	0
SGRC	Stauroneis gracilis	Ehrenb.	0,00154	99,81	0	0,00247	0,00185
NDET	Navicula detenta	Hust.	0,001524	99,81	0,00158	0	0,00356
ENPM	Encyonema perminutum	Krammer	0,001513	99,81	0	0	0,00621
LPAR	Luticola paramutica	(Bock) D.G.Mann	0,001513	99,82	0,00234	0,00122	0
NZGA	Nitzschia garrensis	Hust.	0,001492	99,82	0	0,00235	0,00187
FFLA	Fragilariforma lata	(A.Cleve-Euler) Williams & Round	0,001483	99,82	0	0,00232	0,00187
KOSU	Kobayasiella subtilissima	(Cleve) Lange-Bert.	0,001482	99,82	0	0,00239	0,00174
ELAT	Eunotia latitaenia	Kobayashi, Ando & Nagumo	0,001452	99,82	0	0,00327	0
ADSB	Achnanthidium straubianum	(Lange-Bert.) Lange-Bert.	0,001434	99,82	0	0,00323	0
GSML	Geissleria similis	(Krasske) Lange-Bert. & Metzeltin	0,001421	99,82	0	0,0032	0
NIBR	Nitzschia bryophila	Hust.	0,001412	99,83	0	0,00125	0,00352
NSHD	Navicula schadei	Krasske	0,001406	99,83	0,00237	0	0,00172
PSNF	Pinnularia subcommutata var. nonfasciata	Krammer	0,001397	99,83	0	0,00115	0,00365
PDVG	Pinnularia divergentissima var. divergentissima	(Grunow) Cleve	0,001396	99,83	0	0,00315	0
EHEX	Eunotia hexaglyphis	Ehrenb.	0,001394	99,83	0	0,00314	0
FACD	Fragilaria acidoclinata	Lange-Bert. & Hoffmann	0,001379	99,83	0	0,00311	0
REIS	Reimeria sp.	Kociolek & Stoermer	0,001364	99,83	0	0	0,0056
PTIR	Pinnularia tirolensis var. tirolensis	(Metzeltin & Krammer) Krammer	0,00136	99,84	0,00159	0,00061	0,00176
PMIC	Pinnularia microstauron var. microstauron	(Ehrenb.) Cleve	0,00136	99,84	0	0,00306	0
TLEV	Tryblionella levidensis	W.Sm.	0,001331	99,84	0,00319	0	0
PSYM	Placoneis symmetrica	(Hust.) Lange-Bert.	0,00133	99,84	0,0032	0	0
SVTC	Sellaphora ventraloconfusa	(Lange-Bert.) Metzeltin & Lange-Bert.	0,001327	99,84	0	0	0,00544
SCSS	Staurosira construens f. subsalina	(Hust.) Bukht.	0,001325	99,84	0	0	0,00543
EELG	Encyonema elginense	(Krammer) D.G. Mann	0,001323	99,84	0	0,00196	0,00187
CSCI	Cymbella subcistula	Krammer	0,001322	99,84	0,00316	0	0
ETGR	Epithemia turgida var. granulata	(Ehrenb.) Brun	0,001315	99,85	0	0	0,00539
SRDU	Staurosira dubia	Grunow	0,001313	99,85	0	0,00196	0,00181
CNLP	Cymbella neoleptoceros	Krammer	0,001309	99,85	0,00315	0	0
NPHP	Navicula phylleptosoma	Lange-Bert.	0,001309	99,85	0	0	0,00537
NELE	Nitzschia elegantula	Grunow	0,001308	99,85	0,00314	0	0
SELS	Sellaphora sp.	Mereschk.	0,001301	99,85	0,00247	0,000622	0
PSSR	Pinnularia subcapitata var. subrostrata	Krammer	0,0013	99,85	0	0,00191	0,00187
SEBA	Sellaphora bacillum	(Ehrenb.) D.G.Mann	0,001296	99,86	0,00245	0,000622	0
SELA	Sellaphora laevissima	(Kütz.) D.G.Mann	0,001295	99,86	0,00243	0,00064	0
GDRU	Gomphonema drutelingense	E.Reichardt	0,001295	99,86	0	0	0,00531
CLIR	Cymbopleura linearis	(Foged) Krammer	0,001293	99,86	0	0	0,00531
NIFT	Nitzschia fruticosa	Hust.	0,001291	99,86	0,0031	0	0
SRMA	Staurosira martyi	(Hérib.) Lange-Bert.	0,001288	99,86	0,0031	0	0
AVTL	Achnanthes ventralis	(Krasske) Lange-Bert.	0,001284	99,86	0	0	0,00527
GPRL	Gomphonema parallelistriatum	Lange-Bert. & E.Reichardt	0,001283	99,86	0,00309	0	0
ECHE	Eunotia chelonia	Nörpel-Schempp, Lange-Bert. & Metzeltin	0,00126	99,87	0	0,00189	0,00174
DKRA	Diploneis krammeri	Lange-Bert. & E.Reichardt	0,001254	99,87	0	0,00186	0,00177
PBSC	Pinnularia borealis var. scalaris	Rabenh.	0,001248	99,87	0,003	0	0
ENFA	Eunotia neofallax	Nörpel-Schempp & Lange-Bert.	0,001243	99,87	0	0,00186	0,00172
GINS	Gomphonema insigne	W.Greg.	0,001226	99,87	0,00227	0,000634	0
DELL	Diploneis elliptica	(Kütz.) Cleve	0,001216	99,87	0,000818	0	0,0036
CVSO	Cavinula scutelloides	(W. Sm.) Lange-Bert.	0,001163	99,87	0,00076	0	0,00348
BSTY	Brachysira styriaca	(Grunow) R.Ross	0,001162	99,87	0	0,00262	0
GJAD	Gomphonema jadwigiae	Lange-Bert. & E.Reichardt	0,001154	99,88	0	0,000651	0,00355
DBOL	Diploneis boldtiana	Cleve	0,00115	99,88	0	0,000622	0,0036
NESE	Neidium septentrionale	Cleve-Euler	0,001133	99,88	0	0,00255	0
CIRI	Cyclotella iris	Brun & Hérib.	0,001133	99,88	0	0,000603	0,00355
PPEA	Pinnularia peracuminata	Krammer	0,001121	99,88	0	0,000622	0,00347
CVIX	Craticula vixnegligenda	Lange-Bert.	0,001117	99,88	0,0016	0	0,00185
PPRO	Parlibellus protractus	(Grunow) Witkowski, Lange-Bert. & Metzeltin	0,001087	99,88	0,00152	0	0,00187
SAME	Sellaphora americana	(Ehrenb.) D.G.Mann	0,001079	99,88	0,00155	0	0,00179
PCLD	Placoneis clementioides	(Hust.) E.J.Cox	0,001077	99,88	0,00154	0	0,00179
AAEQ	Amphora aequalis	Krammer	0,001073	99,89	0,00154	0	0,00178
CHAK	Cyclotella hakanssoniae	Wendker	0,001071	99,89	0,00153	0	0,00179
PLEN	Planothidium engelbrechtii	(Cholnoky) Round & Bukht.	0,001071	99,89	0	0,00241	0
NPRA	Navicula praeterita	Hust.	0,001026	99,89	0,00247	0	0
PPOL	Pinnularia polyonca var. polyonca	(Bréb. ex Kütz.) W.Sm.	0,001015	99,89	0	0,00131	0,00179
RHOS	Rhopalodia sp.	O.Müll.	0,001012	99,89	0,00243	0	0
NATT	Navicula arctotenelloides	Lange-Bert. & Metzeltin	0,001006	99,89	0,00242	0	0
CHKF	Chamaepinnularia krookiformis	(Krammer) Lange-Bert. & Krammer	0,001004	99,89	0,00241	0	0
HALS	Halamphora sp.	(Cleve) Levkov	0,001003	99,89	0,00241	0	0
NCOM	Nitzschia communis	Rabenh.	0,0009954	99,89	0,00239	0	0
PBOR	Pinnularia borealis var. borealis	Ehrenb.	0,0009926	99,9	0	0,00123	0,00185
SMTO	Sellaphora mutatoides	Lange-Bert. & Metzeltin	0,0009917	99,9	0,00238	0	0
NERI	Navicula erifuga	Lange-Bert.	0,0009914	99,9	0,00238	0	0
NHAM	Navicula hambergii	Hust.	0,0009875	99,9	0,00237	0	0
CVVA	Cavinula variostriata	(Krasske) D.G.Mann & Stickle	0,0009866	99,9	0,00237	0	0
GOPA	Gomphonema pala	E.Reichardt	0,0009804	99,9	0,00235	0	0
DDSP	Diadesmis sp.	Kütz.	0,0009798	99,9	0,00236	0	0
ENEN	Eunotia neocompacta	Mayama	0,0009784	99,9	0	0,00123	0,00179
CSOL	Cymatopleura solea var. solea	(Bréb.) W.Sm.	0,000978	99,9	0,00235	0	0
NLIB	Navicula libonensis	Schoeman	0,0009712	99,9	0,00234	0	0
LVEN	Luticola ventricosa	(Kütz.) D.G.Mann	0,0009639	99,91	0,00232	0	0
CYCL	Cyclotella sp.	F.T. Kütz. ex A de Brébisson	0,0009545	99,91	0,00229	0	0
EAUE	Encyonema auerswaldii	Rabenh.	0,0009254	99,91	0,00157	0,000613	0
NUCA	Nupela carolina	Potapova & Clason	0,0009232	99,91	0,00157	0,000612	0
EVAL	Eunotia valida	Hust.	0,0009123	99,91	0,00156	0,000599	0
FPCY	Fragilariopsis cylindrus	(Grunow) W.Krieg.	0,0009096	99,91	0	0	0,00373
GDUP	Gomphonema duplipunctatum	Lange-Bert. & E.Reichardt	0,0008815	99,91	0,00147	0,000616	0
NVDL	Naviculadicta laterostrata	(Hust.) Lange-Bert. & Metzeltin	0,0008799	99,91	0	0	0,00361
UCAP	Ulnaria capitata	(Ehrenb.) Comp?re	0,0008795	99,91	0,00146	0,000617	0
CPBO	Cymbella proxima var. borealis	Krammer	0,0008713	99,91	0	0,00196	0
KBOT	Karayevia bottnica	(Cleve) Lange-Bert.	0,0008622	99,91	0	0	0,00354
CAME	Cymbella amelieana	Van de Vijver & Lange-Bert.	0,0008541	99,92	0	0	0,0035
CPBT	Cymbella proxima var. bottnica	Krammer	0,0008473	99,92	0	0,00191	0
NRAE	Naviculadicta raederiae	Lange-Bert.	0,0008467	99,92	0	0,00191	0
NCEC	Navicula ceciliae	Van de Vijver, Jarlman & Lange-Bert.	0,0008459	99,92	0	0,00191	0
AIPX	Achnanthes impexa	Lange-Bert.	0,0008338	99,92	0	0,00188	0
PVAE	Pinnularia vaetterana	Krammer	0,0008338	99,92	0	0,00187	0
CBIL	Cymbopleura incertiformis var. laterostrata	Krammer	0,0008324	99,92	0	0,00188	0
PFQT	Pinnularia frequentis	Krammer	0,0008294	99,92	0	0,00187	0
EBVC	Encyonema brevicapitatum	Krammer	0,0008258	99,92	0	0,00186	0
ESOL	Eunotia soleirolii	(Kütz.) Rabenh.	0,0008233	99,92	0	0,00186	0
SDEN	Stenopterobia densestriata	(Hust.) Krammer	0,0008213	99,92	0	0,00185	0
ANMI	Aneumastus minor	(Hust.) Lange-Bert.	0,0007702	99,92	0,000798	0	0,0018
MCCT	Microcostatus sp.	J.R.Johans. & Sray	0,0007691	99,92	0,000789	0	0,00181
SULP	Surirella lapponica	A. Cleve	0,0007631	99,93	0,000806	0	0,00176
ENVA	Encyonema ventricosum var. angustum	Krammer	0,0007564	99,93	0	0	0,0031
NREI	Navicula reinhardtii	(Grunow) Grunow	0,0007562	99,93	0,000822	0	0,0017
SSPL	Surirella splendida	(Ehrenb.) Kütz.	0,0007546	99,93	0,000783	0	0,00176
NDMU	Naviculadicta multiconfusa	Lange-Bert.	0,0007489	99,93	0,000726	0	0,00184
EBOR	Eunotia boreotenuis	Nörpel-Schempp & Lange-Bert.	0,0007452	99,93	0	0,000654	0,00187
DMAR	Diploneis marginestriata	Hust.	0,0007301	99,93	0	0,000623	0,00187
PSCM	Pinnularia subcommutata var. subcommutata	Krammer	0,0007243	99,93	0	0,000645	0,0018
BLIL	Brachysira liliana	Lange-Bert.	0,0007205	99,93	0	0,000653	0,00177
NSBN	Navicula subalpina	E.Reichardt	0,000715	99,93	0	0,000626	0,0018
GUTA	Gomphonema utae	Lange-Bert. & E.Reichardt	0,0007105	99,93	0	0,000623	0,00179
UDEA	Ulnaria delicatissima var. angustissima	(Grunow) Aboal & P.C.Silva	0,0007041	99,93	0	0,00159	0
ALAB	Achnanthes lanceolata var. abbreviata	Reimer	0,000704	99,93	0	0,000613	0,00178
KAKO	Karayevia kolbei	(Hust.) Bukht.	0,0006841	99,94	0,00164	0	0
NMGL	Navicula margalithii	Lange-Bert.	0,0006841	99,94	0,00164	0	0
NFBU	Nitzschia frustulum var. bulnheimiana	(Rabenh.) Grunow	0,0006841	99,94	0,00164	0	0
ADCS	Achnanthidium sp.	Kütz.	0,0006841	99,94	0,00164	0	0
EHEB	Encyonema hebridicum	Grunow & Cleve	0,0006838	99,94	0	0,000599	0,00172
NDNA	Naviculadicta nana	(Hust.) Lange-Bert.	0,0006807	99,94	0,00164	0	0
GMON	Gomphonema montanum	Schum.	0,0006774	99,94	0	0,00153	0
NOCU	Navicula occulta	Krasske	0,0006773	99,94	0,00163	0	0
GYRS	Gyrosigma sp.	A. Hassall	0,0006765	99,94	0,00162	0	0
NEXI	Navicula exilis	Kütz.	0,0006756	99,94	0,00162	0	0
HABU	Hantzschia abundans	Lange-Bert.	0,0006742	99,94	0,00162	0	0
NMEN	Navicula menisculus	Schum.	0,0006701	99,94	0,00161	0	0
TLIT	Tryblionella littoralis	(Grunow) D.G.Mann	0,0006642	99,94	0,0016	0	0
ANES	Aneumastus sp.	D.G. Mann & A.J. Stickle	0,0006641	99,94	0,0016	0	0
GGTI	#N/A	#N/A	0,0006625	99,94	0,00159	0	0
CRSA	Craticula sardiniensis	(Lange-Bert., Cavicini, Tagliaventi & Alfinito) Morales	0,0006609	99,95	0,00159	0	0
NLCM	Navicula lacuum	Lange-Bert., Hofmann, Werum & Van de Vijver	0,0006594	99,95	0,00159	0	0
SITC	Stauroneis intricans	Van de Vijver & Lange-Bert.	0,0006543	99,95	0,00157	0	0
CAFF	Cymbella affinis	Kütz.	0,000653	99,95	0,00157	0	0
MUGI	Muelleria gibbula	(Cleve) Spauld. & Stoermer	0,000653	99,95	0,00157	0	0
TCAL	Tryblionella calida	(Grunow) D.G.Mann	0,0006486	99,95	0,00156	0	0
NSAL	Navicula salinarum	Grunow	0,0006469	99,95	0,00156	0	0
HLUE	Hippodonta lueneburgensis	(Grunow) Lange-Bert. Metzeltin & Witkowski	0,0006455	99,95	0,00155	0	0
CMNO	Craticula minusculoides	(Hust.) Lange-Bert.	0,0006447	99,95	0,00155	0	0
GSCN	Geissleria scaniae	Van de Vijver, Ector & Jarlman	0,0006438	99,95	0,00155	0	0
NSDE	Nitzschia sinuata var. delognei	(Grunow) Lange-Bert.	0,0006427	99,95	0,00155	0	0
NHOF	Navicula hofmanniae	Lange-Bert.	0,0006408	99,95	0,00154	0	0
PLAU	Psammothidium lauenburgianum	(Hustedt) Bukhtiyarova & Round	0,0006276	99,95	0,00151	0	0
EPIS	Epithemia sp.	Bréb.	0,000618	99,95	0,000791	0,000654	0
NWIE	Navicula wiesneri	Lange-Bert.	0,0006147	99,95	0,000806	0,000632	0
GPTE	Gomphonema pseudotenellum	Lange-Bert.	0,0006036	99,95	0,000791	0,000622	0
LGOE	Luticola goeppertiana	(Bleisch) D.G.Mann	0,0005998	99,96	0,000783	0,00062	0
AUHU	Aulacoseira humilis	(Cleve-Euler) Genkal & Trifonova	0,0005809	99,96	0	0,00131	0
PRHM	Pinnularia rhombarea	Krammer	0,0005809	99,96	0	0,00131	0
ENSI	Encyonema simile	Krammer	0,0005809	99,96	0	0,00131	0
ESDI	Eunotia serra var. diadema	(Ehrenb.) Patrick	0,0005809	99,96	0	0,00131	0
NDSS	Neidium densestriatum	(?strup) Krammer	0,0005704	99,96	0	0,00129	0
PSBF	Pinnularia subfalaiseana	Krammer	0,0005667	99,96	0	0,00128	0
ETRD	Eunotia triodon	Ehrenb.	0,0005651	99,96	0	0,00127	0
APBP	Adlafia parabryophila	(Lange-Bert.) Lange-Bert.	0,0005599	99,96	0	0,00126	0
CASP	Cymbella aspera	(Ehrenb.) Cleve	0,0005558	99,96	0	0,00125	0
CSAQ	Cymbopleura subaequalis	(Grunow) Krammer	0,0005519	99,96	0	0,00124	0
EPKW	Encyonema pankowii	Lange-Bert. & Krammer	0,0005516	99,96	0	0,00124	0
PGTR	Pinnularia graciloides var. triundulata	(Fontell) Krammer	0,0005506	99,96	0	0,00124	0
EPEM	Eunotia perminuta	(Grunow) R.M.Patrick	0,0005506	99,96	0	0,00124	0
SEPA	Sellaphora parapupula	Lange-Bert.	0,0005499	99,96	0	0,00124	0
GSHO	Geissleria schoenfeldii	(Hust.) Lange-Bert. & Metzeltin	0,0005484	99,96	0,00132	0	0
CDAM	Cyclostephanos damasi	(Hust.) Stoermer & H?k.	0,000548	99,96	0	0,00123	0
CHSM	Chamaepinnularia soehrensis var. muscicola	(Petersen) Lange-Bert. & Krammer	0,0005454	99,97	0	0,00123	0
GOCU	Gomphonema occultum	E.Reichardt & Lange-Bert.	0,0005317	99,97	0	0,0012	0
STLB	Staurosirella berolinensis	(Lemmerm.) Bukht.	0,0004548	99,97	0	0	0,00187
PSGI	Pinnularia subgibba var. subgibba	Krammer	0,0004548	99,97	0	0	0,00187
PSEP	Pinnularia septentrionalis	Krammer	0,0004537	99,97	0	0	0,00186
CSPA	Cocconeis scutellum var. parva	(Grunow) Cleve	0,0004525	99,97	0	0	0,00186
SOVI	Surirella ovalis	Bréb.	0,0004448	99,97	0	0	0,00182
GAQM	Gomphonema aquaemineralis	Lange-Bert. & E.Reichardt	0,0004448	99,97	0	0	0,00182
NEHC	Neidium hercynicum	Ant.Mayer	0,0004448	99,97	0	0	0,00182
PNEO	Pinnularia neomajor	Krammer	0,0004437	99,97	0	0	0,00182
FKAR	Fragilaria karelica	Mölder	0,0004437	99,97	0	0	0,00182
ANSS	Aneumastus stroesei	(Ostrup) Mann	0,0004415	99,97	0	0	0,00181
SFRJ	Stauroneis francisci-josefi	Van de Vijver & Lange-Bert.	0,0004415	99,97	0	0	0,00181
NLOR	Nitzschia lorenziana	Grunow	0,0004405	99,97	0	0	0,00181
ULNS	Ulnaria sp.	(Kütz.) Comp?re	0,0004405	99,97	0	0	0,00181
FNIT	Fragilaria nitzschioides	Grunow	0,0004394	99,97	0	0	0,0018
PREV	Psammothidium reversum	(Lange-Bert. & Krammer) Bukht. & Round	0,0004394	99,97	0	0	0,0018
GCLE	Gomphonema clevei	Fricke	0,0004383	99,97	0	0	0,0018
PTRA	Pinnularia transversa	(A.W.F.Schmidt) Ant.Mayer	0,0004383	99,97	0	0	0,0018
SEMU	Sellaphora mutata	(Krasske) Lange-Bert.	0,000429	99,97	0	0	0,00176
NDSL	Navicula densilineolata	(Lange-Bert.) Lange-Bert.	0,000429	99,97	0	0	0,00176
ESIO	Eunotia siolii	Hust.	0,000427	99,97	0	0	0,00175
HOLI	Halamphora oligotraphenta	(Lange-Bert.) Levkov	0,0004172	99,97	0	0	0,00171
CBRD	Caloneis branderii	(Hust.) Krammer	0,0004163	99,98	0	0	0,00171
NKOT	Navicula kotschyi	Grunow	0,000342	99,98	0,000822	0	0
NBNO	Nitzschia brunoi	Lange-Bert.	0,000342	99,98	0,000822	0	0
SLEP	Staurosirella leptostauron	(Ehrenb.) D.M.Williams & Round	0,0003387	99,98	0	0,000763	0
NKOH	Navicula kohlmaieri	Lange-Bert.	0,0003353	99,98	0,000806	0	0
FAMO	Frustulia amosseana	Lange-Bert.	0,0003353	99,98	0,000806	0	0
SLPP	Staurosira lapponica	(Grunow) Lange-Bert.	0,0003345	99,98	0,0008	0	0
PTHA	Planothidium hauckianum	(Grunow) Round & Bukht.	0,0003345	99,98	0,0008	0	0
MFOB	Mayamaea fossalis var. obsidialis	(Hust.) Lange-Bert.	0,0003337	99,98	0,000802	0	0
STSE	Stauroneis separanda	Lange-Bert. & Werum	0,0003329	99,98	0,0008	0	0
NCCC	Navicula cariocincta	Lange-Bert.	0,0003329	99,98	0,0008	0	0
NXAS	Navicula associata	Lange-Bert.	0,0003329	99,98	0,0008	0	0
NVAN	Navicula vaneei	Lange-Bert.	0,0003305	99,98	0,000795	0	0
MDSL	Microcostatus deslooveri	Iserentant & Van de Vijver	0,0003305	99,98	0,000795	0	0
PSRU	Pinnularia subrupestris	Krammer	0,0003305	99,98	0,000795	0	0
PKRA	Pinnularia krammeri	Metzeltin	0,0003305	99,98	0,000795	0	0
TCOA	Tryblionella coarctata	(Grunow) D.G. Mann	0,0003297	99,98	0,000793	0	0
CSAP	Cymatopleura solea var. apiculata	(W. Sm.) Ralfs	0,0003297	99,98	0,000793	0	0
DENS	Denticula sp.	Kütz.	0,0003289	99,98	0,000791	0	0
FSBC	Fragilaria subconstricta	?strup	0,0003281	99,98	0,000789	0	0
PMMS	Psammothidium sp.	Bukht. & Round	0,0003281	99,98	0,000789	0	0
NEPR	Neidium productum	(W.Sm.) Cleve	0,0003281	99,98	0,000789	0	0
NCAR	Navicula cari	Ehrenb.	0,0003281	99,98	0,000789	0	0
GYOB	Gyrosigma obtusatum	(Sull. & Wormley) C.S.Boyer	0,0003265	99,98	0,000785	0	0
NVDM	Navicula vandamii var. mertensiae	Lange-Bert.	0,0003265	99,98	0,000785	0	0
NBNF	Neidium binodeforme	Krammer	0,0003265	99,98	0,000785	0	0
ADMM	Adlafia minuscula var. muralis	(Grunow) Lange-Bert.	0,0003242	99,98	0,000779	0	0
LNIV	Luticola nivalis	(Ehrenb.) D.G. Mann	0,0003238	99,98	0,000778	0	0
NEMI	Neidium minutissimum	Krasske	0,0003238	99,98	0,000778	0	0
EORN	Entomoneis ornata	(Bailey) Reimer	0,0003234	99,98	0,000778	0	0
TRYS	Tryblionella sp.	W.Sm.	0,0003234	99,99	0,000778	0	0
NUDE	Nupela deformis	Lange-Bert.	0,0003227	99,99	0,000776	0	0
GISF	Gomphonema insigniforme	E.Reichardt & Lange-Bert.	0,0003227	99,99	0,000776	0	0
AZIE	Achnanthes ziegleri	Lange-Bert.	0,0003204	99,99	0,00077	0	0
BRUT	Berkeleya rutilans	(Trentepohl) Grunow	0,0003182	99,99	0,000765	0	0
PAPC	Planothidium apiculatum	(R.M.Patrick) Lange-Bert.	0,0003174	99,99	0,000763	0	0
AEEL	Achnanthes exigua var. elliptica	Hust.	0,0003174	99,99	0,000763	0	0
SBRI	Surirella brightwellii	W.Sm.	0,0003174	99,99	0,000763	0	0
CAPS	Caloneis alpestris	(Grunow) Cleve	0,0003174	99,99	0,000763	0	0
FHEL	Fallacia helenesis	(Schulz) D.G.Mann	0,0003167	99,99	0,000761	0	0
CRCU	Craticula cuspidata	(Kütz.) D.G. Mann	0,0003138	99,99	0,000754	0	0
NVD2	Naviculadicta Iconogr. 2, Taf. 28:6-9	0	0,0003124	99,99	0,000751	0	0
HACO	Halamphora coffeaeformis	(C.Agardh) Levkov	0,0003081	99,99	0,000741	0	0
DSUB	Denticula subtilis	Grunow	0,0003081	99,99	0,000741	0	0
GSUB	Gomphonema subtile	Ehrenb.	0,0002919	99,99	0	0,000658	0
PPDT	Planothidium pseudotanense	Lange-Bert.	0,0002904	99,99	0	0,000654	0
GSCL	Gomphonema subclavatum	Grunow	0,0002904	99,99	0	0,000654	0
SPHO	Stauroneis phoenicenteron	(Nitzsch) Ehrenb.	0,0002904	99,99	0	0,000654	0
EVSU	Eunotia varioundulata var. suecica	Lange-Bert., Van de Vijver & Jarlman	0,0002904	99,99	0	0,000654	0
EISL	Eunotia islandica	?strup	0,0002904	99,99	0	0,000654	0
AUSB	Aulacoseira subborealis	(Nygaard) L.Denys, K.Muylaert, & Krammer	0,0002904	99,99	0	0,000654	0
PPVF	Pinnularia pluvianiformis	Krammer	0,0002904	99,99	0	0,000654	0
EPAN	Eunotia parallela var. angusta	Grunow	0,0002904	99,99	0	0,000654	0
BSER	Brachysira serians	(Bréb. ex Kütz.) Round & Mann	0,0002897	99,99	0	0,000653	0
EMNU	Eunotia minutula	Grunow	0,0002897	99,99	0	0,000653	0
PBIC	Pinnularia biceps var. biceps	W.Greg.	0,0002883	99,99	0	0,00065	0
LMTP	Luticola muticopsis	(Van Heurck) D.G. Mann	0,0002876	99,99	0	0,000648	0
MSMI	Mastogloia smithii var. smithii	Thwaites ex W.Sm.	0,0002854	99,99	0	0,000643	0
ENJE	Encyonema jemtlandicum	Krammer	0,0002854	99,99	0	0,000643	0
CNCI	Cymbella neocistula	Krammer	0,0002847	99,99	0	0,000642	0
DCBI	Diadesmis contenta var. biceps	(Grunow) P.B.Ham.	0,000284	99,99	0	0,000637	0
CPPV	Cymbella perparva	Krammer	0,000284	99,99	0	0,00064	0
NLTC	Navicula laticeps	Hust.	0,000284	99,99	0	0,00064	0
DANC	Diatoma anceps	(Ehrenb.) Kirchn.	0,0002833	100	0	0,000638	0
STAG	Stauroneis agrestis	J.B.Petersen	0,0002806	100	0	0,000632	0
TABS	Tabellaria sp.	Ehrenb. ex Kütz.	0,0002799	100	0	0,000631	0
PJUL	Pinnularia julma	Krammer & Metzeltin	0,0002799	100	0	0,000631	0
NUIP	Nupela imperfecta	(Schim.) Lange-Bert.	0,0002799	100	0	0,000631	0
NPML	Nitzschia pumila	Hust.	0,0002799	100	0	0,000631	0
LACD	Luticola acidoclinata	Lange-Bert.	0,0002793	100	0	0,000629	0
PGRI	Psammothidium grischunum	Bukht. & Round	0,0002786	100	0	0,000628	0
CHRH	Chamaepinnularia rhombelliptica	Lange-Bert.	0,0002779	100	0	0,000626	0
BVIT	Brachysira vitrea	(Grunow) R.Ross	0,0002773	100	0	0,000625	0
PACI	Pinnularia acidophila	G.Hofm. & Krammer	0,0002766	100	0	0,000623	0
NIRE	Nitzschia regula	Hust.	0,0002759	100	0	0,000622	0
SLIN	Surirella linearis var. linearis	W.Sm.	0,000274	100	0	0,000617	0
PGIF	Pinnularia gibbiformis	Krammer	0,0002733	100	0	0,000616	0
GRHO	Gomphonema rhombicum	Fricke	0,0002721	100	0	0,000613	0
CNVL	Cymbella naviculacea	Grunow	0,0002689	100	0	0,000606	0
NEDU	Neidium dubium	(Ehrenb.) Cleve	0,0002689	100	0	0,000606	0
ENTO	Entomoneis sp.	Ehrenb.	0,0002658	100	0	0,000599	0
NRFA	Navicula radiosafallax	Lange-Bert.	0,0002506	100	0,000602	0	0
